# Supplementary material for: Metabolome disruption of pregnant rats and their offspring resulting from repeated exposure to a pesticide mixture representative of environmental contamination in Brittany
Source: PLoS One. 2018 Jun 20;13(6):e0198448. doi: 10.1371/journal.pone.0198448 (PMC6010212; doi:10.1371/journal.pone.0198448)
Supplement: S1 Table — (XLSX) [file pone.0198448.s001.xlsx]

## Sheet: Urine_F0
Name	Group	9.995	9.985	9.975	9.965	9.955	9.945	9.935	9.925	9.915	9.905	9.895	9.885	9.875	9.865	9.855	9.845	9.835	9.825	9.815	9.805	9.795	9.785	9.775	9.765	9.755	9.745	9.735	9.725	9.715	9.705	9.695	9.685	9.675	9.665	9.655	9.645	9.635	9.625	9.615	9.605	9.595	9.585	9.575	9.565	9.555	9.545	9.535	9.525
"Met_ur_G0-1_10_1 "	0	2.38e-06	4.86e-06	4.07e-06	3.22e-06	3.3e-06	4.72e-06	3.45e-06	4.56e-06	5.38e-06	4.19e-06	4.33e-06	5.65e-06	5.92e-06	5.33e-06	4.65e-06	4.94e-06	3.79e-06	4.28e-06	4.59e-06	4.3e-06	4.08e-06	4.99e-06	4.96e-06	3.84e-06	4.6e-06	5.42e-06	3.55e-06	3.13e-06	3.54e-06	3.65e-06	5.03e-06	3.33e-06	3.12e-06	6.18e-06	4.02e-06	5.03e-06	4.07e-06	6.41e-06	1.69e-06	4.16e-06	5.48e-06	4.91e-06	5.08e-06	5.13e-06	4.82e-06	5.93e-06	4.75e-06	4.99e-06
"Met_ur_G0-2_1_1 "	0	2.12e-06	1.92e-06	1.72e-06	3.19e-06	2.95e-06	2.24e-06	4.03e-06	1.12e-06	1.92e-06	2.99e-06	1.62e-06	2.89e-06	1.95e-06	1.91e-06	1.47e-06	1.15e-06	1.81e-06	1.49e-06	1.53e-06	2.77e-06	1.24e-06	1.41e-06	1.72e-06	1.81e-06	2.81e-06	2.95e-06	1.84e-06	2.77e-06	2.91e-06	2.33e-06	1.21e-06	3.02e-06	9.17e-06	1.42e-06	1.41e-06	1.85e-06	1.47e-06	1.47e-06	1.92e-06	2.45e-06	2.37e-06	1.26e-06	1.53e-06	1.61e-06	2.22e-06	1.81e-06	1.13e-06	1.79e-06
"Met_ur_G0-3_1_1 "	0	4.03e-06	4.81e-06	3.72e-06	5.09e-06	5.18e-06	4.21e-06	5.59e-06	3.9e-06	5.09e-06	5.15e-06	3.63e-06	4.48e-06	3.77e-06	4.6e-06	4.34e-06	5.19e-06	3.65e-06	3.57e-06	5.47e-06	3.4e-06	3.39e-06	3.6e-06	2.33e-06	2.63e-06	7.82e-06	1.745e-05	3.036e-05	2.616e-05	1.225e-05	5.47e-06	1.94e-06	1.41e-06	1.44e-06	2.85e-06	2.06e-06	2.41e-06	3.89e-06	5.77e-06	3.14e-06	7.25e-06	5.29e-06	5.01e-06	3.18e-06	5.18e-06	4.7e-06	5.52e-06	6.2e-06	5.44e-06
"Met_ur_G0-4_1_1 "	0	2.95e-06	3.21e-06	2.48e-06	2.66e-06	2.87e-06	3.03e-06	2.81e-06	3.58e-06	2.62e-06	2.01e-06	2.79e-06	2.11e-06	1.86e-06	2.07e-06	2.54e-06	1.34e-06	7.3e-07	1.38e-06	1.22e-06	1.8e-06	1.12e-06	2.4e-06	3.24e-06	6.19e-06	1.238e-05	2.437e-05	3.423e-05	2.902e-05	1.643e-05	8.17e-06	4.71e-06	3.24e-06	1.75e-06	9.2e-07	1.56e-06	1.22e-06	1.22e-06	1.32e-06	1.85e-06	2.2e-06	7.8e-07	1.25e-06	1.23e-06	1.15e-06	1.31e-06	1.92e-06	1.34e-06	1.55e-06
"Met_ur_G0-5_1_1 "	0	4.15e-06	4.18e-06	3.01e-06	3.6e-06	4.37e-06	5.26e-06	3.25e-06	3.91e-06	3.02e-06	3.13e-06	3.04e-06	4.18e-06	3.33e-06	4.71e-06	4.54e-06	3.76e-06	1.68e-06	1.02e-06	1.39e-06	2.33e-06	1.31e-06	1.64e-06	3.26e-06	4.81e-06	1.292e-05	2.611e-05	3.642e-05	2.714e-05	1.431e-05	8.06e-06	2.75e-06	2.23e-06	1.96e-06	1.16e-06	1.89e-06	2.29e-06	2.31e-06	2.12e-06	1.59e-06	3.24e-06	2.82e-06	8.8e-07	3.05e-06	2.62e-06	2.71e-06	1.4e-06	2.62e-06	3.04e-06
"Met_ur_G0-6_1_1 "	0	3.81e-06	4.06e-06	2.25e-06	2.94e-06	2.52e-06	4.13e-06	2.58e-06	4.5e-06	1.37e-06	3.08e-06	3.53e-06	2.34e-06	2.06e-06	1.48e-06	4.02e-06	4.22e-06	1.66e-06	2.29e-06	2.24e-06	1.49e-06	2.47e-06	2.43e-06	2.35e-06	5.38e-06	1.263e-05	2.476e-05	3.63e-05	2.976e-05	1.83e-05	9.31e-06	4.52e-06	3.03e-06	1.12e-06	2.01e-06	1.27e-06	1.49e-06	1.78e-06	3.11e-06	1.89e-06	1.69e-06	3.89e-06	1.29e-06	1.96e-06	1.99e-06	1.8e-06	2.46e-06	1.62e-06	2.38e-06
"Met_ur_G0-7_1_1 "	0	1.76e-06	2.11e-06	1.81e-06	1.95e-06	2.41e-06	2.01e-06	4.33e-06	1.99e-06	1.51e-06	1.6e-06	1.86e-06	2.06e-06	2.32e-06	2.13e-06	1.15e-06	1.9e-06	1.87e-06	1.13e-06	2.18e-06	2.77e-06	2.06e-06	4.21e-06	3.76e-06	7.52e-06	1.209e-05	2.145e-05	2.838e-05	2.324e-05	1.248e-05	8.63e-06	3.6e-06	4.05e-06	2.75e-06	3.18e-06	3.01e-06	3.47e-06	2.22e-06	2.39e-06	2.86e-06	2.4e-06	2.82e-06	2.44e-06	2.05e-06	2.36e-06	2.14e-06	3.23e-06	2.19e-06	2.12e-06
"Met_ur_G0-8_1_1 "	0	2.4e-06	3.58e-06	3.43e-06	2.86e-06	4.22e-06	4.37e-06	3.31e-06	4.73e-06	3.14e-06	3.34e-06	3.06e-06	3.8e-06	3.29e-06	3.68e-06	2.42e-06	3.14e-06	2.4e-06	2.26e-06	1.31e-06	1.31e-06	1.68e-06	1.23e-06	4.07e-06	9.26e-06	2.079e-05	3.839e-05	5.597e-05	4.554e-05	2.426e-05	1.396e-05	6.71e-06	2.03e-06	2.23e-06	1.47e-06	1.78e-06	1.89e-06	1.22e-06	6.7e-07	2.35e-06	1.99e-06	3.49e-06	1.69e-06	2.33e-06	3.1e-06	2.37e-06	2.38e-06	2.71e-06	4.29e-06
"Met_ur_G2-17_1_1 "	1	2.13e-06	2.45e-06	3.12e-06	4.13e-06	4.4e-06	3.28e-06	2.8e-06	2.87e-06	3.48e-06	4.89e-06	3.45e-06	3.59e-06	2.8e-06	4.03e-06	3.2e-06	3.95e-06	3.5e-06	3.73e-06	4.12e-06	3.33e-06	1.91e-06	3.6e-06	2.27e-06	3.69e-06	2.33e-06	1.65e-06	2.81e-06	1.66e-06	2.77e-06	2.42e-06	3.76e-06	2.49e-06	5.82e-06	3.97e-06	2.93e-06	2.73e-06	2.93e-06	3.2e-06	1.6e-06	2.96e-06	3.92e-06	1.91e-06	3.53e-06	2.84e-06	3.31e-06	3.35e-06	2.31e-06	2.61e-06
"Met_ur_G2-18_1_1 "	1	3.09e-06	2.71e-06	4.25e-06	3.74e-06	5.5e-06	3.09e-06	4.4e-06	3.7e-06	2.51e-06	3.64e-06	4.04e-06	4.56e-06	4.71e-06	4.29e-06	4.22e-06	4.47e-06	3.67e-06	2.69e-06	4.28e-06	3.88e-06	3.42e-06	3.88e-06	3.45e-06	3.46e-06	3.28e-06	2.85e-06	2.94e-06	2.63e-06	4.37e-06	3.35e-06	4.33e-06	2.58e-06	3.53e-06	3.01e-06	4.85e-06	2.83e-06	3.84e-06	5.67e-06	4.06e-06	4.39e-06	3.68e-06	4.06e-06	5.92e-06	4.52e-06	4.6e-06	3.92e-06	3.99e-06	6e-06
"Met_ur_G2-19_1_1 "	1	1.91e-06	2.19e-06	3.15e-06	2.47e-06	2.1e-06	3.51e-06	2.63e-06	1.98e-06	1.86e-06	2.94e-06	4.77e-06	2.76e-06	1.67e-06	2.16e-06	1.05e-06	1.62e-06	1.65e-06	1.17e-06	8.9e-07	1.09e-06	1.12e-06	2.46e-06	4.45e-06	6.55e-06	1.127e-05	2.145e-05	3.059e-05	2.614e-05	1.519e-05	7.56e-06	2.94e-06	2.33e-06	3.22e-06	1.42e-06	9.3e-07	1.9e-06	8.9e-07	1.45e-06	1.32e-06	1.09e-06	1.6e-06	1.56e-06	8.1e-07	1.98e-06	1.17e-06	1.45e-06	1.14e-06	2.71e-06
"Met_ur_G2-20_1_1 "	1	1.78e-06	1.85e-06	2.11e-06	2.31e-06	1.62e-06	2.79e-06	2.54e-06	1.86e-06	1.43e-06	1.63e-06	1.59e-06	1.64e-06	1.78e-06	1.73e-06	1.25e-06	1.6e-06	1.86e-06	2.64e-06	3.52e-06	3.45e-06	2.09e-06	4.32e-06	8.15e-06	1.133e-05	1.75e-05	3.023e-05	3.979e-05	3.235e-05	1.964e-05	1.173e-05	8.82e-06	4.72e-06	6.1e-06	3.68e-06	2.57e-06	3.43e-06	2.64e-06	3.06e-06	2.56e-06	2.37e-06	2.1e-06	2.09e-06	2.16e-06	1.35e-06	4.44e-06	3.03e-06	4.34e-06	3.42e-06
"Met_ur_G2-21_1_1 "	1	2.03e-06	3.65e-06	3.2e-06	3.01e-06	1.9e-06	2.55e-06	2.55e-06	2.22e-06	2.72e-06	3.53e-06	3.02e-06	2.75e-06	3.12e-06	2.78e-06	2.48e-06	1.79e-06	1.6e-06	1.94e-06	2.31e-06	3.33e-06	4.27e-06	5.61e-06	5.94e-06	1.019e-05	1.385e-05	2.254e-05	2.972e-05	2.347e-05	1.365e-05	8.88e-06	4.68e-06	3.87e-06	2.52e-06	2.37e-06	1.88e-06	3.46e-06	1.6e-06	3.8e-06	2.04e-06	2.69e-06	3.57e-06	2.5e-06	2.07e-06	9.7e-07	2.26e-06	2.73e-06	2.19e-06	3.23e-06
"Met_ur_G2-22_1_1 "	1	4.53e-06	4.29e-06	4.77e-06	4.77e-06	4.72e-06	5.25e-06	7.1e-06	6.47e-06	6.68e-06	6.53e-06	4.21e-06	3.97e-06	6.31e-06	5.39e-06	6.66e-06	6.74e-06	5.8e-06	5.33e-06	5.51e-06	4.76e-06	5.23e-06	3.17e-06	1.61e-06	2.31e-06	6.95e-06	1.754e-05	2.902e-05	2.425e-05	1.222e-05	4.75e-06	8.6e-07	2.98e-06	2.92e-06	5.29e-06	5.18e-06	5.08e-06	5.16e-06	6.7e-06	5.62e-06	7.24e-06	7.61e-06	7.14e-06	6.46e-06	7.35e-06	8.34e-06	8.38e-06	7.12e-06	8.01e-06
"Met_ur_G2-23_1_1 "	1	5.41e-06	5.02e-06	4.62e-06	3.84e-06	3.18e-06	3.19e-06	5.91e-06	3.68e-06	5.7e-06	3.71e-06	3.98e-06	5.46e-06	6e-06	5.96e-06	4.01e-06	4.08e-06	3.91e-06	3.79e-06	2.16e-06	4.13e-06	3.79e-06	2.39e-06	2.32e-06	2.81e-06	6.63e-06	1.231e-05	1.865e-05	1.442e-05	7.91e-06	1.53e-06	1.44e-06	1.83e-06	3.74e-06	3.36e-06	3.13e-06	3.08e-06	4.1e-06	4.99e-06	4.6e-06	4.05e-06	6.45e-06	5.65e-06	4.36e-06	5.27e-06	5.57e-06	5.89e-06	5.26e-06	6.22e-06
"Met_ur_G2-24_1_1 "	1	3.6e-06	2.73e-06	1.89e-06	1.05e-06	1.61e-06	1.51e-06	1.88e-06	2.21e-06	1.55e-06	1.86e-06	2.71e-06	1.65e-06	2.26e-06	1.25e-06	1.74e-06	2.99e-06	4.64e-06	2.24e-06	2.78e-06	2.73e-06	1.97e-06	3.87e-06	6.39e-06	9.24e-06	1.817e-05	2.881e-05	3.626e-05	2.81e-05	1.668e-05	1.003e-05	5.98e-06	5.87e-06	5.63e-06	3.8e-06	3.82e-06	4.05e-06	3.03e-06	3.37e-06	4.53e-06	4.56e-06	3.44e-06	5.18e-06	3.67e-06	3.82e-06	5.61e-06	5.13e-06	3.81e-06	4.35e-06
[truncated: 703 more columns]
