# Supplementary material for: Metabolome disruption of pregnant rats and their offspring resulting from repeated exposure to a pesticide mixture representative of environmental contamination in Brittany
Source: PLoS One. 2018 Jun 20;13(6):e0198448. doi: 10.1371/journal.pone.0198448 (PMC6010212; doi:10.1371/journal.pone.0198448)
Supplement: S2 Table — (XLSX) [file pone.0198448.s002.xlsx]

## Sheet: Plasma_F0
Name	Group	8.495	8.485	8.475	8.465	8.455	8.445	8.435	8.425	8.415	8.405	8.395	8.385	8.375	8.365	8.355	8.345	8.335	8.325	8.315	8.305	8.295	8.285	8.275	8.265	8.255	8.245	8.235	8.225	8.215	8.205	8.195	8.185	8.175	8.165	8.155	8.145	8.135	8.125	8.115	8.105	8.095	8.085	8.075	8.065	8.055	8.045	8.035	8.025
"Met_pl_G0-1_20_1 "	0	5.22e-06	5.42e-06	1.14e-05	1.249e-05	8.823e-05	7.75e-06	6.58e-06	8.2e-06	6.37e-06	1.41e-05	8.87e-06	1.152e-05	1.034e-05	9.21e-06	8.65e-06	8.77e-06	7.41e-06	1.284e-05	8.43e-06	7.53e-06	7.17e-06	8.02e-06	9.17e-06	1.421e-05	1.816e-05	1.317e-05	1.073e-05	1.246e-05	1.006e-05	8.21e-06	1.498e-05	9.69e-06	9.85e-06	1.05e-05	1.173e-05	1.001e-05	8.43e-06	9.08e-06	1.422e-05	1.133e-05	1.043e-05	8.3e-06	6.76e-06	5.58e-06	5.61e-06	7.72e-06	1.391e-05	9.94e-06
"Met_pl_G0-2_10_1 "	0	8.33e-06	8.88e-06	6.32e-06	1.063e-05	8.225e-05	4.55e-06	7e-06	7.61e-06	8.23e-06	4.55e-06	5.66e-06	5.98e-06	8.05e-06	1.11e-05	9.98e-06	8.14e-06	6.5e-06	9.01e-06	7.38e-06	1.083e-05	7.58e-06	9.72e-06	8.3e-06	1.107e-05	8.5e-06	8.18e-06	9e-06	1.022e-05	9.17e-06	8.13e-06	8.17e-06	6.16e-06	7.78e-06	7.67e-06	7.17e-06	5e-06	9.18e-06	7.42e-06	7.24e-06	8.3e-06	6.3e-06	8.7e-06	6.31e-06	6.42e-06	5.27e-06	5.39e-06	1.137e-05	5.5e-06
"Met_pl_G0-3_10_1 "	0	7.44e-06	5.95e-06	6.18e-06	7.39e-06	5.53e-05	6.8e-06	4.3e-06	4.75e-06	3.54e-06	6.21e-06	5.61e-06	3.35e-06	6.08e-06	8.35e-06	5.21e-06	7.46e-06	7.04e-06	6.22e-06	8.51e-06	7.75e-06	5.89e-06	8.37e-06	8.24e-06	9.46e-06	6.7e-06	8.1e-06	7.8e-06	9.31e-06	9.08e-06	8.47e-06	6.66e-06	6.47e-06	5.31e-06	6.81e-06	5.91e-06	4.73e-06	3.31e-06	5.51e-06	5.41e-06	5.2e-06	5.59e-06	5.4e-06	5.25e-06	5.81e-06	3.39e-06	5.78e-06	5.48e-06	6e-06
"Met_pl_G0-4_10_1 "	0	7.72e-06	5.9e-06	6.2e-06	6.96e-06	5.379e-05	7.52e-06	7.47e-06	7.47e-06	6.54e-06	8.06e-06	8.72e-06	1.123e-05	7.91e-06	4.93e-06	5.85e-06	5.57e-06	6.25e-06	7.14e-06	1.146e-05	8.75e-06	9.63e-06	9.9e-06	6.39e-06	1.621e-05	1.784e-05	1.018e-05	8.25e-06	1.026e-05	8.18e-06	6.75e-06	8.72e-06	6.49e-06	8.64e-06	7.68e-06	1.07e-05	6.92e-06	5.23e-06	6.16e-06	7.05e-06	7.35e-06	7.41e-06	5.47e-06	9.41e-06	6.88e-06	5.94e-06	9.41e-06	8.46e-06	1.036e-05
"Met_pl_G0-5_10_1 "	0	9.68e-06	6.66e-06	9.22e-06	9.04e-06	7.507e-05	7.09e-06	8.16e-06	5.48e-06	7.07e-06	1.535e-05	1.101e-05	7.29e-06	8.83e-06	7.9e-06	6.58e-06	6.69e-06	4.98e-06	4.49e-06	6.69e-06	4.13e-06	8.01e-06	6.68e-06	7.5e-06	7.35e-06	1.199e-05	4.98e-06	5.63e-06	5.97e-06	9.03e-06	5.74e-06	5.59e-06	1.043e-05	5.04e-06	4.71e-06	1.02e-05	8.47e-06	6.7e-06	6.49e-06	7.12e-06	7.33e-06	8.23e-06	7.19e-06	1.107e-05	8.22e-06	1.298e-05	1.009e-05	7.34e-06	6.83e-06
"Met_pl_G0-6_10_1 "	0	6.22e-06	6.84e-06	5.69e-06	7.76e-06	4.492e-05	5.17e-06	6.02e-06	6.47e-06	6.17e-06	8.17e-06	5.53e-06	9.54e-06	5.05e-06	8.54e-06	7.84e-06	5.12e-06	5.81e-06	6.5e-06	5.19e-06	6.47e-06	9.18e-06	8.13e-06	9.91e-06	7.84e-06	1.158e-05	7.96e-06	6.71e-06	1.018e-05	1.064e-05	9.59e-06	6.89e-06	7.78e-06	8.15e-06	7.73e-06	4.96e-06	6.97e-06	5.66e-06	4.62e-06	6.98e-06	6.41e-06	9.2e-06	6.36e-06	4.13e-06	5.7e-06	5.04e-06	6.07e-06	6.69e-06	6.47e-06
"Met_pl_G0-7_10_1 "	0	8.33e-06	8.69e-06	1.161e-05	1.078e-05	8.449e-05	7.43e-06	1.078e-05	1.174e-05	1.244e-05	1.244e-05	6.54e-06	7.42e-06	1.094e-05	8.74e-06	1.345e-05	7.45e-06	1.047e-05	6.55e-06	6.17e-06	8.64e-06	8.02e-06	1.224e-05	1.547e-05	1.343e-05	1.281e-05	7.14e-06	8.15e-06	5.85e-06	9.33e-06	8.28e-06	1.708e-05	9.7e-06	9.62e-06	9.34e-06	8.18e-06	1.11e-05	7.59e-06	6.87e-06	1.262e-05	6.27e-06	7.93e-06	8.52e-06	8.99e-06	5.96e-06	7.81e-06	7.16e-06	9.79e-06	6.54e-06
"Met_pl_G0-8_10_1 "	0	1.024e-05	6.58e-06	1.068e-05	1.762e-05	0.00012672	1.193e-05	1.297e-05	1.189e-05	1.021e-05	7.61e-06	7.44e-06	1.625e-05	7.96e-06	1.027e-05	1.198e-05	1.135e-05	1.114e-05	1.566e-05	6.37e-06	9.27e-06	9.46e-06	1.309e-05	1.065e-05	1.634e-05	2.013e-05	1.129e-05	1.42e-05	1.2e-05	1.551e-05	1.124e-05	7.96e-06	7.34e-06	1.266e-05	1.321e-05	1.417e-05	1.033e-05	1.113e-05	1.096e-05	1.314e-05	1.325e-05	6.3e-06	9.93e-06	9.36e-06	1.325e-05	9e-06	9.63e-06	7.29e-06	1.465e-05
"Met_pl_G0Mbis_10_1 "	0	5.42e-06	4.95e-06	7.34e-06	1.188e-05	5.34e-05	7.34e-06	5.68e-06	6.24e-06	6.64e-06	7.85e-06	5.97e-06	4.26e-06	8.44e-06	5.57e-06	5.43e-06	4.39e-06	5.83e-06	3.95e-06	9.33e-06	8.35e-06	5.68e-06	1.079e-05	5.66e-06	1.191e-05	1.405e-05	5.76e-06	8.94e-06	7e-06	8.38e-06	8.01e-06	9.41e-06	9.69e-06	8.78e-06	1.152e-05	8.33e-06	4.04e-06	5.81e-06	6.58e-06	7.11e-06	7.1e-06	5.96e-06	5.97e-06	6.24e-06	8.7e-06	8.33e-06	9.82e-06	5.94e-06	7.88e-06
"Met_pl_G0Mter_10_1 "	0	1.203e-05	7.31e-06	7.11e-06	7.73e-06	7.507e-05	7.03e-06	7.7e-06	8.52e-06	6.97e-06	7.7e-06	7.58e-06	8e-06	8.08e-06	5.83e-06	8.84e-06	7.91e-06	6.54e-06	6.81e-06	6.96e-06	5.38e-06	7.5e-06	9.14e-06	9.95e-06	1.27e-05	1.898e-05	1.095e-05	1.083e-05	9.22e-06	7.61e-06	4.74e-06	9.53e-06	8.85e-06	6.6e-06	8.08e-06	6.35e-06	8.21e-06	8.7e-06	1.036e-05	7.99e-06	3.66e-06	6.16e-06	6.98e-06	6.99e-06	5.7e-06	8.12e-06	8.66e-06	1.186e-05	1.167e-05
"Met_pl_G2-17_10_1 "	1	8.17e-06	1.001e-05	8.26e-06	1.162e-05	5.974e-05	8.27e-06	7.42e-06	7.98e-06	1.799e-05	1.2e-05	1.036e-05	1.256e-05	8.53e-06	7.83e-06	6.51e-06	1.398e-05	1.03e-05	1.219e-05	9.43e-06	1.535e-05	9.95e-06	7.12e-06	1.071e-05	1.715e-05	1.838e-05	9.87e-06	1.138e-05	7.62e-06	8.36e-06	1.108e-05	7.34e-06	8.25e-06	1.544e-05	9.9e-06	9.41e-06	7.94e-06	1.116e-05	7.01e-06	6.98e-06	9.15e-06	1.187e-05	8.72e-06	8.91e-06	1.227e-05	6.77e-06	5.62e-06	9.88e-06	6.77e-06
"Met_pl_G2-18_10_1 "	1	4.67e-06	5.96e-06	8.02e-06	7.3e-06	4.153e-05	6.93e-06	6.2e-06	7.28e-06	7.38e-06	5.02e-06	5.44e-06	6.21e-06	6.43e-06	8.16e-06	9.97e-06	7.36e-06	4.95e-06	6.9e-06	8.67e-06	7.06e-06	5.5e-06	9.09e-06	6.82e-06	8.88e-06	1.115e-05	8.01e-06	8.66e-06	7e-06	5.32e-06	8.21e-06	7.88e-06	1.166e-05	1.098e-05	6.82e-06	5.95e-06	6.36e-06	8.28e-06	7.92e-06	7.99e-06	7.41e-06	4.42e-06	6.37e-06	6.73e-06	6.93e-06	6.74e-06	8.98e-06	1.145e-05	9.1e-06
"Met_pl_G2-19_10_1 "	1	4.11e-06	8.02e-06	5.12e-06	6.24e-06	3.844e-05	4.88e-06	7.18e-06	3.97e-06	5.47e-06	4.4e-06	3.94e-06	5.31e-06	5.9e-06	6.25e-06	6.84e-06	5.16e-06	5.8e-06	7.78e-06	1.101e-05	5.15e-06	6.32e-06	4.11e-06	6.49e-06	8.43e-06	7.04e-06	1.226e-05	5.01e-06	9.22e-06	9.31e-06	5.78e-06	7.62e-06	7.39e-06	6.41e-06	6.61e-06	9.17e-06	5.28e-06	8.87e-06	6.24e-06	7.92e-06	5.67e-06	6.03e-06	4.5e-06	8.29e-06	6.43e-06	7.01e-06	4.71e-06	9.33e-06	5.79e-06
"Met_pl_G2-20_10_1 "	1	6.72e-06	1.096e-05	8.62e-06	7.59e-06	5.118e-05	7.97e-06	1.051e-05	5.63e-06	7.89e-06	8.88e-06	4.65e-06	7.7e-06	8.76e-06	8.29e-06	6.32e-06	5e-06	1.088e-05	1.057e-05	5.89e-06	6.56e-06	4.75e-06	9.25e-06	8.55e-06	1.006e-05	1.361e-05	6.97e-06	1.349e-05	1.374e-05	1.305e-05	1.024e-05	1.007e-05	8.28e-06	4.53e-06	1.014e-05	7.74e-06	8.35e-06	5.9e-06	7.15e-06	6.08e-06	5.61e-06	5.16e-06	6.89e-06	7.41e-06	6.5e-06	5.84e-06	5.84e-06	6.64e-06	5.83e-06
"Met_pl_G2-21_10_1 "	1	5.36e-06	6.65e-06	9.7e-06	1.204e-05	8.597e-05	8.38e-06	5.43e-06	7.81e-06	6.32e-06	8.74e-06	8.15e-06	6.22e-06	5.07e-06	7.37e-06	8.15e-06	6.81e-06	7.03e-06	5.36e-06	7.35e-06	7.54e-06	8.14e-06	1.133e-05	1.09e-05	1.384e-05	1.127e-05	7.98e-06	6.51e-06	1.043e-05	1.108e-05	1.245e-05	1.036e-05	1.24e-05	5.18e-06	7.22e-06	7.1e-06	1.017e-05	8.27e-06	9e-06	5.94e-06	6.87e-06	7.01e-06	5.84e-06	6.09e-06	5.37e-06	1.164e-05	7.51e-06	8.51e-06	8.77e-06
"Met_pl_G2-22_10_1 "	1	5.68e-06	6.85e-06	5.69e-06	7.29e-06	4.171e-05	6e-06	8e-06	6.96e-06	4.91e-06	6.57e-06	6.32e-06	9.54e-06	7.72e-06	5.99e-06	3.7e-06	6.4e-06	4.71e-06	6.08e-06	1.083e-05	8.55e-06	5.83e-06	7.84e-06	9.73e-06	8.29e-06	1.371e-05	7.61e-06	7.47e-06	6.28e-06	6.91e-06	9.7e-06	7.78e-06	1.093e-05	8.95e-06	9.03e-06	6.04e-06	7.73e-06	4.4e-06	4.6e-06	4.87e-06	6.3e-06	1e-05	8.4e-06	4.89e-06	6.33e-06	8.74e-06	4.55e-06	7.29e-06	5.61e-06
"Met_pl_G2-23_10_1 "	1	1.554e-05	9.82e-06	1.719e-05	2.053e-05	7.543e-05	1.654e-05	1.93e-05	1.399e-05	1.373e-05	1.47e-05	1.453e-05	1.785e-05	1.514e-05	2.103e-05	1.013e-05	1.207e-05	9.64e-06	1.218e-05	1.246e-05	1.331e-05	1.117e-05	1.658e-05	1.6e-05	2.122e-05	2.848e-05	1.477e-05	1.933e-05	2.027e-05	1.315e-05	1.94e-05	1.263e-05	1.086e-05	1.615e-05	1.075e-05	1.867e-05	9.18e-06	1.262e-05	1.023e-05	1.15e-05	6.14e-06	1.291e-05	1.286e-05	1.522e-05	1.325e-05	1.121e-05	7.97e-06	1.226e-05	1.051e-05
"Met_pl_G2-24_10_1 "	1	5.73e-06	5.58e-06	5.98e-06	6.38e-06	4.267e-05	7.23e-06	8.48e-06	5.56e-06	6.03e-06	5.14e-06	7.99e-06	7.49e-06	4.08e-06	7.89e-06	5.99e-06	1.329e-05	7.39e-06	6.04e-06	8.92e-06	9.86e-06	5.64e-06	6.47e-06	6.06e-06	1.198e-05	1.228e-05	5.93e-06	7.23e-06	6.93e-06	5.94e-06	6.39e-06	4.63e-06	4.4e-06	6.5e-06	5.95e-06	6.7e-06	6.02e-06	5.79e-06	4.81e-06	4.5e-06	9.17e-06	6e-06	5.47e-06	6.76e-06	4.82e-06	8.84e-06	6.13e-06	5.95e-06	7.51e-06
"Met_pl_G2Mbis_10_1 "	1	7.58e-06	7.36e-06	1.056e-05	1.462e-05	5.526e-05	7.34e-06	9.59e-06	1.151e-05	1.079e-05	7.89e-06	8.8e-06	1.052e-05	1.197e-05	8.27e-06	1.193e-05	1.181e-05	9.03e-06	8.25e-06	7.89e-06	1.01e-05	8.56e-06	8.8e-06	1.189e-05	1.02e-05	1.868e-05	8.79e-06	1.601e-05	1.234e-05	7.55e-06	6.82e-06	1.086e-05	1.3e-05	8.69e-06	1.246e-05	1.249e-05	1.046e-05	8.96e-06	1.026e-05	1.011e-05	9.64e-06	8.7e-06	1.313e-05	7.04e-06	7.86e-06	8.04e-06	9.28e-06	1.55e-05	6.79e-06
"Met_pl_G2Mter_10_1 "	1	9.11e-06	7.81e-06	7.23e-06	7.29e-06	5.632e-05	9.55e-06	8.03e-06	7.02e-06	8.54e-06	8.3e-06	5.52e-06	6.67e-06	5.3e-06	5.78e-06	8.85e-06	5.48e-06	7.21e-06	7.26e-06	7.84e-06	7.35e-06	8.17e-06	9.89e-06	1.042e-05	1.403e-05	1.477e-05	9.98e-06	8.9e-06	9.46e-06	8.96e-06	1.016e-05	1.19e-05	1.076e-05	7.91e-06	7.03e-06	5.99e-06	5.08e-06	3.67e-06	7.22e-06	1.386e-05	6.83e-06	6.35e-06	6.71e-06	5.8e-06	8.04e-06	5.18e-06	7.85e-06	6.31e-06	5.29e-06
[truncated: 657 more columns]
