# Supplementary material for: Metabolome disruption of pregnant rats and their offspring resulting from repeated exposure to a pesticide mixture representative of environmental contamination in Brittany
Source: PLoS One. 2018 Jun 20;13(6):e0198448. doi: 10.1371/journal.pone.0198448 (PMC6010212; doi:10.1371/journal.pone.0198448)
Supplement: S3 Table — (XLSX) [file pone.0198448.s003.xlsx]

## Sheet: aq_Liver_F0
Name	Group	8.995	8.985	8.975	8.965	8.955	8.945	8.935	8.925	8.915	8.905	8.895	8.885	8.875	8.865	8.855	8.845	8.835	8.825	8.815	8.805	8.795	8.785	8.775	8.765	8.755	8.745	8.735	8.725	8.715	8.705	8.695	8.685	8.675	8.665	8.655	8.645	8.635	8.625	8.615	8.605	8.595	8.585	8.575	8.565	8.555	8.545	8.535	8.525
G0-1	0	1.521e-05	5.49e-06	5.64e-06	5.53e-06	8.33e-06	0.00020984	0.00010194	3.91e-06	4.88e-06	6.87e-06	4.68e-06	4.19e-06	7.43e-06	5.45e-06	2.894e-05	8.219e-05	0.00016923	8.865e-05	7.948e-05	6.78e-06	6.8e-06	5.485e-05	5.705e-05	9.24e-06	5.64e-06	6.83e-06	4.96e-06	7.135e-05	0.00023787	7.527e-05	4.6e-06	4.59e-06	4.74e-06	6.03e-06	6.97e-06	7.73e-06	4.1e-06	7.39e-06	0.00018536	6.332e-05	2.33e-05	1.434e-05	3.288e-05	3.62e-06	9.55e-06	5.31e-06	6.3e-06	7.971e-05
G0-2	0	2.664e-05	4.54e-06	5.1e-06	6.06e-06	8.74e-06	0.00023596	0.00010991	6.21e-06	5.51e-06	5.78e-06	6.4e-06	4.89e-06	6.45e-06	3.66e-06	3.24e-05	7.969e-05	0.00016496	9.07e-05	7.046e-05	3.72e-06	5.85e-06	4.758e-05	5.243e-05	5.89e-06	6.71e-06	4.19e-06	3.51e-06	8.22e-05	0.00025757	7.836e-05	4.22e-06	5.7e-06	7.08e-06	6.8e-06	6.1e-06	8.42e-06	5.02e-06	7.96e-06	0.00018748	4.2e-05	1.84e-05	2.627e-05	4.239e-05	6.14e-06	7.05e-06	6.09e-06	6.49e-06	6.759e-05
G0-3	0	2.617e-05	3.44e-06	7.64e-06	6.29e-06	7.26e-06	0.00027617	0.00011395	4.38e-06	7.36e-06	3.72e-06	5.3e-06	5.43e-06	4.98e-06	4.11e-06	3.062e-05	5.716e-05	0.00013645	6.971e-05	5.213e-05	4.43e-06	6.41e-06	4.63e-05	4.679e-05	5e-06	4.1e-06	6.32e-06	3.22e-06	9.953e-05	0.00030038	8.252e-05	4.49e-06	4.21e-06	5.28e-06	6.54e-06	1.586e-05	1.683e-05	3.95e-06	5.86e-06	4.356e-05	9.702e-05	1.806e-05	2.273e-05	2.567e-05	4.93e-06	3.13e-06	3.94e-06	3.4e-06	6.152e-05
G0-4	0	2.543e-05	6.13e-06	4.33e-06	4.51e-06	6.53e-06	0.00021532	8.354e-05	4.95e-06	8.77e-06	6.46e-06	4.49e-06	6.26e-06	5.35e-06	3.58e-06	3.267e-05	6.083e-05	0.00014603	7.449e-05	4.774e-05	3.16e-06	5e-06	3.277e-05	3.724e-05	7.37e-06	5.19e-06	7.16e-06	5.34e-06	8.088e-05	0.00023112	6.047e-05	5.03e-06	7.45e-06	5.67e-06	7.54e-06	1.906e-05	2.596e-05	5.21e-06	4.87e-06	1.826e-05	0.00016626	2.41e-05	1.415e-05	2.54e-05	5.52e-06	4.68e-06	5.96e-06	6.32e-06	4.522e-05
G0-5	0	2.796e-05	4.99e-06	4e-06	6.77e-06	6.41e-06	0.00018315	9.277e-05	5.46e-06	7.11e-06	4.26e-06	4.26e-06	8.36e-06	5.45e-06	4.94e-06	2.376e-05	6.513e-05	0.00012524	5.829e-05	4.611e-05	4.8e-06	6.53e-06	4.373e-05	4.414e-05	4.9e-06	4.22e-06	6.38e-06	6.59e-06	6.371e-05	0.00021314	6.893e-05	5.02e-06	4.25e-06	4.48e-06	4.09e-06	6.96e-06	1.131e-05	4.09e-06	3.98e-06	6.76e-06	0.0001239	3.974e-05	1.337e-05	1.952e-05	2.041e-05	5.92e-06	5.48e-06	4.22e-06	6.067e-05
G0-6	0	2.321e-05	4.27e-06	6.65e-06	6.98e-06	3.93e-06	0.00017797	9.6e-05	4.64e-06	5.82e-06	3.39e-06	4.2e-06	8.9e-06	8.51e-06	7.27e-06	3.015e-05	6.217e-05	0.00013388	7.75e-05	6.692e-05	4.73e-06	5.23e-06	4.903e-05	5.27e-05	6.59e-06	4.85e-06	5.51e-06	4.44e-06	5.86e-05	0.00020921	6.832e-05	5.08e-06	6.71e-06	6.12e-06	4.77e-06	1.025e-05	1.834e-05	3.87e-06	6.4e-06	9.502e-05	6.572e-05	1.706e-05	1.39e-05	2.531e-05	8e-06	5.53e-06	4.11e-06	5.27e-06	4.231e-05
G0-7	0	2.213e-05	6.41e-06	5.89e-06	4.53e-06	9.7e-06	0.00025804	9.999e-05	3.76e-06	5e-06	5.99e-06	6.46e-06	4.96e-06	5.31e-06	4.07e-06	2.278e-05	4.207e-05	0.00012741	7.091e-05	6.007e-05	5.59e-06	6.33e-06	4.98e-05	5.333e-05	8e-06	6.32e-06	3.62e-06	4.95e-06	9.947e-05	0.00027699	7.267e-05	7.35e-06	4e-06	3.56e-06	5.25e-06	1.426e-05	1.484e-05	6.61e-06	6.67e-06	0.00014088	7.97e-05	2.222e-05	2.018e-05	3.765e-05	1.107e-05	1.296e-05	6.06e-06	6.01e-06	5.669e-05
G0-8	0	2.867e-05	4.46e-06	6.74e-06	4.77e-06	6.11e-06	0.00020089	0.0001088	5.21e-06	6.11e-06	4.57e-06	7.18e-06	5.12e-06	5.9e-06	3.77e-06	2.131e-05	5.779e-05	0.00014185	7.464e-05	7.034e-05	5.57e-06	5.77e-06	3.827e-05	4.41e-05	7.21e-06	4.55e-06	4.77e-06	4.81e-06	6.807e-05	0.00023703	8.054e-05	4.88e-06	6.46e-06	6.53e-06	5.14e-06	1.168e-05	1.863e-05	5.55e-06	5.3e-06	1.659e-05	0.00010748	1.409e-05	1.769e-05	3.342e-05	9.68e-06	7.31e-06	4.45e-06	4.52e-06	5.976e-05
G0-M-bis	0	1.44e-05	1.132e-05	1.228e-05	1.303e-05	6.74e-06	0.00021597	0.00010884	7.93e-06	9.1e-06	8.16e-06	9.12e-06	1.38e-05	8.06e-06	8.58e-06	8.23e-06	8.95e-06	2.446e-05	1.402e-05	1.097e-05	1.015e-05	6.79e-06	4.86e-06	9.17e-06	8.89e-06	1.37e-05	1.698e-05	1.332e-05	7.679e-05	0.00026674	8.25e-05	1.079e-05	1.287e-05	9.3e-06	9.27e-06	7.21e-06	2.774e-05	1.649e-05	0.00069705	6.032e-05	1.769e-05	8.844e-05	0.00130431	6.64e-05	2.01e-05	1.773e-05	2.112e-05	8.303e-05	4.812e-05
G2-18	1	2.007e-05	5.35e-06	5.72e-06	4.91e-06	4.98e-06	0.00020594	0.00010436	3.86e-06	4.36e-06	6.15e-06	3.94e-06	5.48e-06	7.34e-06	5.27e-06	2.857e-05	5.786e-05	0.00015245	9.317e-05	8.465e-05	5.36e-06	5.15e-06	5.065e-05	5.306e-05	6.77e-06	4.91e-06	6.55e-06	4.26e-06	7.006e-05	0.00023527	7.331e-05	5.75e-06	6.1e-06	7.43e-06	5.63e-06	9.5e-06	1.064e-05	6.33e-06	4.01e-06	8.876e-05	3.228e-05	2.075e-05	4.224e-05	5.092e-05	5.08e-06	7.78e-06	5.01e-06	3.82e-06	4.615e-05
G2-17	1	5.668e-05	5.53e-06	1.013e-05	4.6e-06	5.4e-06	0.00018465	0.00010584	8.52e-06	8.48e-06	9.34e-06	1.047e-05	9.35e-06	7.79e-06	6.36e-06	2.042e-05	7.048e-05	0.00022174	0.00014563	0.00016149	1.408e-05	8.7e-06	8.107e-05	9.194e-05	9.96e-06	5.58e-06	7.18e-06	7.98e-06	5.629e-05	0.00021951	8.183e-05	5.2e-06	7.58e-06	5.2e-06	9.32e-06	1.235e-05	1.259e-05	1.092e-05	4.853e-05	8.887e-05	1.62e-05	2.863e-05	6.04e-05	1.985e-05	6.09e-06	8.14e-06	1.203e-05	1.309e-05	4.329e-05
G2-20	1	2.272e-05	6.17e-06	5.54e-06	6.04e-06	6.39e-06	0.00018585	9.167e-05	6.53e-06	3.17e-06	3.69e-06	3.09e-06	4.3e-06	3.45e-06	4.28e-06	1.946e-05	4.501e-05	9.695e-05	5.21e-05	3.138e-05	4.75e-06	4.4e-06	3.953e-05	4.472e-05	7.62e-06	5.88e-06	3.85e-06	3.47e-06	6.693e-05	0.00021316	6.552e-05	3.55e-06	5.02e-06	2.7e-06	5.67e-06	9.03e-06	1.483e-05	3.63e-06	3.22e-06	3.63e-06	1.439e-05	6.947e-05	1.538e-05	1.163e-05	1.339e-05	8.66e-06	5.22e-06	3.05e-06	4.965e-05
G2-21	1	3.722e-05	6.36e-06	5.17e-06	6.6e-06	8.8e-06	0.00019668	0.0001078	3.46e-06	4.27e-06	7.45e-06	5.05e-06	5.72e-06	5.43e-06	6.92e-06	2.007e-05	4.934e-05	0.00012742	6.9e-05	6.751e-05	4.63e-06	6.3e-06	6.1e-05	5.969e-05	9.61e-06	4.9e-06	5.62e-06	4.38e-06	7.859e-05	0.00023339	7.9e-05	5.25e-06	4.58e-06	3.89e-06	3.83e-06	1.134e-05	1.763e-05	4.96e-06	4e-06	6.482e-05	0.00011897	2.468e-05	1.96e-05	3.505e-05	6.31e-06	8.4e-06	5e-06	4.26e-06	5.172e-05
G2-22	1	3.522e-05	5.23e-06	6.16e-06	6.79e-06	6.65e-06	0.00025428	0.00014141	6.69e-06	5.69e-06	2.8e-06	5.96e-06	5.5e-06	6.86e-06	4.06e-06	2.412e-05	5.893e-05	0.00014156	7.994e-05	6.863e-05	4.14e-06	5.75e-06	5.854e-05	5.839e-05	8.22e-06	6.58e-06	3.81e-06	4.18e-06	8.511e-05	0.00028892	9.789e-05	4.61e-06	4.93e-06	5.81e-06	6.39e-06	6.08e-06	8.09e-06	4.27e-06	5.49e-06	1.479e-05	9.249e-05	1.916e-05	1.918e-05	2.529e-05	5.85e-06	4.24e-06	4.19e-06	6.54e-06	6.36e-05
G2-23	1	3.936e-05	7.1e-06	5.36e-06	5.69e-06	5.66e-06	0.00015963	8.427e-05	6.42e-06	6.03e-06	6.35e-06	3.99e-06	6.63e-06	4.65e-06	4.8e-06	2.445e-05	6.293e-05	0.00015447	8.799e-05	8.545e-05	7.83e-06	6.36e-06	5.666e-05	5.954e-05	8.91e-06	4.76e-06	6.01e-06	6.38e-06	6.371e-05	0.00019849	6.631e-05	5.22e-06	5.47e-06	4.99e-06	6.18e-06	2.355e-05	4.061e-05	5e-06	1.028e-05	0.00014808	3.237e-05	1.927e-05	4.236e-05	6.772e-05	5.65e-06	6.38e-06	6.67e-06	4.21e-06	5.256e-05
G2-24	1	4.326e-05	7.3e-06	8.25e-06	4.35e-06	7.77e-06	0.00027481	0.00013776	6.95e-06	4.05e-06	5.52e-06	4.41e-06	6.13e-06	5.04e-06	5.42e-06	1.87e-05	3.196e-05	0.00010424	6.746e-05	5.347e-05	6.28e-06	6.05e-06	3.648e-05	3.321e-05	8.35e-06	7.6e-06	6.26e-06	6.38e-06	9.408e-05	0.00030378	9.735e-05	6.47e-06	2.7e-06	7.89e-06	4.74e-06	6.19e-06	9.41e-06	6.08e-06	5.85e-06	7.082e-05	9.412e-05	1.652e-05	2.015e-05	4.403e-05	8.64e-06	7.54e-06	6.6e-06	4.49e-06	3.672e-05
[truncated: 718 more columns]
