# Supplementary material for: Metabolome disruption of pregnant rats and their offspring resulting from repeated exposure to a pesticide mixture representative of environmental contamination in Brittany
Source: PLoS One. 2018 Jun 20;13(6):e0198448. doi: 10.1371/journal.pone.0198448 (PMC6010212; doi:10.1371/journal.pone.0198448)
Supplement: S4 Table — (XLSX) [file pone.0198448.s004.xlsx]

## Sheet: aq_Brain_F0
Name	Group	8.995	8.985	8.975	8.965	8.955	8.945	8.935	8.925	8.915	8.905	8.895	8.885	8.875	8.865	8.855	8.845	8.835	8.825	8.815	8.805	8.795	8.785	8.775	8.765	8.755	8.745	8.735	8.725	8.715	8.705	8.695	8.685	8.675	8.665	8.655	8.645	8.635	8.625	8.615	8.605	8.595	8.585	8.575	8.565	8.555	8.545	8.535	8.525
G0-1	0	9.04e-06	8.87e-06	7.21e-06	8.42e-06	1.169e-05	0.00013685	7.24e-05	5.38e-06	1.059e-05	7.73e-06	7.6e-06	7.21e-06	7.66e-06	7.82e-06	2.231e-05	0.00013381	0.00014406	3.448e-05	9.3e-06	7.26e-06	1.194e-05	7.06e-06	7.66e-06	6.37e-06	6.95e-06	8.35e-06	7.59e-06	5.377e-05	0.00017158	5.143e-05	8.56e-06	1.178e-05	6.5e-06	8.29e-06	7.27e-06	2.264e-05	4.739e-05	0.00022318	0.00285279	6.703e-05	1.732e-05	0.0003524	0.00025798	3.635e-05	2.952e-05	0.00017423	8.859e-05	0.00036401
G0-2	0	5.8e-06	8e-06	5.4e-06	7.01e-06	6.02e-06	0.00011666	6.443e-05	5.62e-06	6.02e-06	4.4e-06	7.83e-06	3.83e-06	4.88e-06	6.57e-06	2.568e-05	0.00016726	0.00017434	4.059e-05	1.646e-05	4.6e-06	1.337e-05	4.97e-06	4.61e-06	5.18e-06	5.92e-06	5.76e-06	5.95e-06	4.204e-05	0.0001515	5.044e-05	7.2e-06	4.75e-06	5.12e-06	1.13e-05	1.08e-05	2.888e-05	6.758e-05	0.00068039	0.00284305	3.623e-05	1.403e-05	0.00044726	3.628e-05	3.149e-05	4.805e-05	0.00020262	0.0001602	0.00027287
G0-3	0	7.71e-06	5.87e-06	5.29e-06	5.39e-06	6.83e-06	0.00012661	6.983e-05	6.4e-06	7.02e-06	5.82e-06	6.13e-06	7.89e-06	5.76e-06	6.03e-06	2.953e-05	0.00016244	0.00017335	3.882e-05	1.755e-05	9.78e-06	8.39e-06	7.19e-06	7.56e-06	6.35e-06	5.05e-06	5.11e-06	6.39e-06	4.702e-05	0.00015971	5.461e-05	4.97e-06	6.1e-06	9.27e-06	9.22e-06	1.688e-05	3.359e-05	0.00010828	0.00253966	0.00035562	8.25e-06	5.715e-05	0.00077877	1.739e-05	3.632e-05	3.97e-05	0.0002059	0.00017336	0.00022498
G0-4	0	4.5e-06	4.86e-06	5.09e-06	7.79e-06	6.86e-06	0.00013759	7.337e-05	6.68e-06	5.21e-06	8.47e-06	7.85e-06	6.24e-06	6.57e-06	5.12e-06	2.048e-05	0.00013667	0.00013986	3.492e-05	1.622e-05	8.6e-06	1.429e-05	4.26e-06	6.62e-06	5.29e-06	8.21e-06	7.13e-06	8.02e-06	5.657e-05	0.0001756	6.426e-05	5.69e-06	6.52e-06	4.81e-06	1.191e-05	2.257e-05	2.899e-05	9.125e-05	0.00210921	0.00131634	1.562e-05	2.456e-05	0.00045629	2.286e-05	2.643e-05	4.76e-05	0.00018372	0.00023647	0.00026309
G0-5	0	1.241e-05	5.9e-06	6.02e-06	7.33e-06	7.67e-06	0.00011674	6.587e-05	8.52e-06	7.51e-06	7.79e-06	9.46e-06	7.3e-06	9.09e-06	9.22e-06	3.026e-05	0.00017967	0.00018707	3.611e-05	1.687e-05	7.43e-06	1.085e-05	6.49e-06	7.6e-06	6.23e-06	7.49e-06	6.53e-06	9e-06	4.203e-05	0.00014096	4.986e-05	6.12e-06	5.45e-06	6.52e-06	9.1e-06	5.14e-06	1.643e-05	4.602e-05	0.00027506	0.00299999	6.186e-05	1.471e-05	0.00038356	9.329e-05	3.423e-05	3.662e-05	0.00019483	9.694e-05	0.00028615
G0-6	0	1.342e-05	7.55e-06	7.53e-06	7.85e-06	1.418e-05	0.0001833	8.703e-05	1.055e-05	9.28e-06	5.96e-06	9.95e-06	1.032e-05	6.67e-06	7.4e-06	1.424e-05	8.087e-05	8.868e-05	2.622e-05	1.714e-05	7.9e-06	7.49e-06	1.043e-05	8.98e-06	1.021e-05	1.219e-05	1.125e-05	8.52e-06	7.569e-05	0.00022778	7.7e-05	1.29e-05	8.49e-06	9.28e-06	1.098e-05	2.675e-05	3.843e-05	0.00010802	0.00258646	0.00029215	1.317e-05	5.553e-05	0.00071299	1.551e-05	2.995e-05	5.678e-05	0.00015089	0.00020853	0.00033882
G0-7	0	8.23e-06	8.58e-06	9.48e-06	1.233e-05	9.9e-06	0.00011636	6.778e-05	8.62e-06	9.38e-06	9.45e-06	1.575e-05	1.031e-05	1.114e-05	1.064e-05	2.17e-05	0.00014592	0.00014227	4.228e-05	1.85e-05	9.39e-06	1.461e-05	9.87e-06	1.098e-05	5.88e-06	1.038e-05	1.344e-05	1.076e-05	3.85e-05	0.00014208	5.845e-05	1.2e-05	1.226e-05	8.37e-06	8.14e-06	1.237e-05	1.528e-05	4.935e-05	0.00019385	0.00318484	0.00011845	9.82e-06	0.00014906	0.00035971	4.355e-05	3.444e-05	0.00024279	8.172e-05	0.00026252
G0-8	0	8.93e-06	8.25e-06	8.88e-06	6.84e-06	1.027e-05	0.00013001	5.368e-05	8.39e-06	7.31e-06	1.033e-05	7.34e-06	1.183e-05	8.43e-06	1.219e-05	2.165e-05	0.00014317	0.00015399	2.864e-05	1.528e-05	8.83e-06	1.382e-05	1.153e-05	7.88e-06	7.58e-06	7.08e-06	7.31e-06	1.091e-05	5.476e-05	0.00015826	4.481e-05	1.071e-05	8.18e-06	9.61e-06	1.032e-05	1.439e-05	2.813e-05	5.488e-05	0.00068012	0.00215578	3.405e-05	1.175e-05	0.00043275	4.954e-05	4.305e-05	3.937e-05	0.00024001	0.00013773	0.0002876
G0-bis	0	1.108e-05	8.73e-06	6.63e-06	9.62e-06	7.1e-06	0.00011008	5.862e-05	1.232e-05	6.81e-06	8.54e-06	8.73e-06	8.02e-06	9.32e-06	1.003e-05	2.523e-05	0.00014516	0.00015516	2.952e-05	1.616e-05	7.68e-06	1.035e-05	1.323e-05	1.262e-05	1.012e-05	1.294e-05	9.09e-06	7.97e-06	4.535e-05	0.00013646	3.916e-05	8.57e-06	1.107e-05	7.79e-06	7.36e-06	8.15e-06	1.615e-05	2.145e-05	8.008e-05	0.00218518	0.00059416	1.5e-05	2.898e-05	0.00041168	4.558e-05	2.932e-05	0.00023622	9.653e-05	0.00020809
G0-ter	0	7.1e-06	9.21e-06	6.94e-06	9.91e-06	7.86e-06	0.00011092	4.963e-05	6.03e-06	4.32e-06	9.38e-06	8.96e-06	7.29e-06	6.26e-06	9.37e-06	2.741e-05	0.00015951	0.00017082	3.783e-05	1.85e-05	6.21e-06	9.74e-06	6.41e-06	9.71e-06	1.137e-05	1.108e-05	9.07e-06	9.55e-06	4.499e-05	0.00014047	4.345e-05	6.54e-06	7.48e-06	8.29e-06	8.34e-06	9.31e-06	1.847e-05	4.125e-05	0.00020646	0.00260652	5.489e-05	1.035e-05	0.000311	0.00019837	3.502e-05	3.473e-05	0.00018135	0.00010067	0.00027188
G2-17	1	4.29e-06	5.8e-06	5.69e-06	7.06e-06	7.7e-06	0.00014094	7.569e-05	6.32e-06	6.44e-06	7.03e-06	5.7e-06	4.61e-06	9.04e-06	4.3e-06	2.308e-05	0.00011932	0.00011829	2.602e-05	1.187e-05	6e-06	1.49e-05	7.34e-06	8.58e-06	5.87e-06	9.17e-06	7.81e-06	8.56e-06	5.893e-05	0.00019331	6.224e-05	5.63e-06	5.07e-06	8.01e-06	1.16e-05	1.279e-05	2.451e-05	7.148e-05	0.00184237	0.00060802	9.83e-06	3.412e-05	0.00054558	1.55e-05	2.329e-05	6.254e-05	0.00014996	0.00021954	0.00023886
G2-18	1	6.03e-06	6.95e-06	6.33e-06	7.21e-06	6.61e-06	0.00015612	7.512e-05	5.93e-06	7.67e-06	4.75e-06	5.81e-06	5.15e-06	6.26e-06	6.26e-06	2.016e-05	0.00010719	0.00011647	2.648e-05	1.582e-05	9.37e-06	9.23e-06	7.66e-06	5.72e-06	8.03e-06	9.44e-06	8.1e-06	8.45e-06	6.665e-05	0.00019894	5.916e-05	5.57e-06	8.19e-06	7.98e-06	1.918e-05	1.423e-05	3.866e-05	8.275e-05	0.00208787	0.00055369	1.494e-05	3.844e-05	0.00060816	1.845e-05	1.628e-05	6.491e-05	0.00012084	0.00020547	0.00025338
G2-19	1	6.34e-06	5.92e-06	6.03e-06	6.55e-06	1.161e-05	0.00018246	8.695e-05	4.4e-06	6.45e-06	5.57e-06	8.75e-06	4.9e-06	6.51e-06	4.29e-06	1.045e-05	7.152e-05	8.277e-05	1.793e-05	1.54e-05	7.33e-06	1.147e-05	5.31e-06	6.46e-06	7.24e-06	6.62e-06	7.71e-06	8.87e-06	6.761e-05	0.00022351	7.092e-05	5.13e-06	6e-06	5.89e-06	9.05e-06	8.68e-06	2.067e-05	6.042e-05	0.00113299	0.00135566	1.891e-05	2.229e-05	0.00051315	2.356e-05	1.877e-05	5.786e-05	0.00012449	0.00019951	0.00029184
G2-20	1	4.66e-06	8.16e-06	6.42e-06	1.104e-05	1.126e-05	0.00013803	8.201e-05	6.94e-06	7.28e-06	5.01e-06	5.42e-06	4.57e-06	4.37e-06	5.46e-06	2.414e-05	0.00012388	0.00012703	3.109e-05	1.286e-05	8.73e-06	1.103e-05	7.24e-06	8.25e-06	5.59e-06	8.48e-06	6.12e-06	7.27e-06	5.745e-05	0.00018495	7.198e-05	7.49e-06	6.01e-06	6.47e-06	9.54e-06	1.643e-05	3.563e-05	9.468e-05	0.00188978	0.00080654	1.037e-05	3.78e-05	0.0005306	2.165e-05	2.194e-05	6.695e-05	0.00018759	0.00023433	0.00025703
G2-21	1	4.76e-06	8.33e-06	4.08e-06	6.17e-06	5.81e-06	0.00014222	8.945e-05	5.29e-06	6.19e-06	4.17e-06	5.92e-06	6.16e-06	5.93e-06	6.67e-06	1.848e-05	0.00012666	0.00012753	3.292e-05	1.532e-05	3.73e-06	1.116e-05	4.46e-06	5.7e-06	8.67e-06	9.4e-06	1.029e-05	7.46e-06	5.579e-05	0.00019744	7.401e-05	9.81e-06	1.079e-05	9.81e-06	1.631e-05	1.388e-05	3.319e-05	6.894e-05	0.00121375	0.00204258	2.845e-05	2.237e-05	0.00050962	2.796e-05	1.31e-05	5.885e-05	0.00011957	0.00027159	0.00029939
G2-22	1	1.262e-05	1.125e-05	1.314e-05	9.49e-06	1.597e-05	0.00015158	5.858e-05	1.182e-05	1.915e-05	9.18e-06	1.493e-05	1.202e-05	1.145e-05	1.02e-05	2.296e-05	0.00013496	0.00014707	2.935e-05	1.893e-05	1.43e-05	1.344e-05	1.361e-05	1.064e-05	1.318e-05	1.296e-05	1.279e-05	1.179e-05	6.353e-05	0.00018708	5.331e-05	1.036e-05	1.216e-05	1.128e-05	1.432e-05	1.223e-05	3.527e-05	0.00010939	0.00260167	0.00027312	1.754e-05	3.564e-05	0.00061554	1.896e-05	2.608e-05	5.886e-05	0.00012683	0.00017901	0.00027636
G2-23	1	1.195e-05	1.411e-05	6.61e-06	6.62e-06	9.42e-06	0.00016053	7.071e-05	8.26e-06	7.72e-06	7.05e-06	8.53e-06	1.02e-05	1.331e-05	9.65e-06	1.815e-05	0.00010822	0.0001176	2.981e-05	1.399e-05	8.48e-06	1.334e-05	9.63e-06	5.97e-06	6.83e-06	6.8e-06	7.09e-06	9.98e-06	7.241e-05	0.00019355	5.853e-05	7.58e-06	5.8e-06	6.16e-06	1.384e-05	1.295e-05	2.979e-05	7.243e-05	0.00182601	0.00094884	1.183e-05	2.29e-05	0.00046465	2.016e-05	2.045e-05	6.566e-05	0.00020332	0.00024015	0.00028213
G2-24	1	6.74e-06	4.57e-06	6.25e-06	6.35e-06	1.117e-05	0.00015194	7.937e-05	5.85e-06	7.85e-06	6.26e-06	6.44e-06	7.02e-06	7.93e-06	7.52e-06	2.231e-05	0.00011559	0.00012283	2.85e-05	1.208e-05	6.34e-06	9.52e-06	5.69e-06	5.12e-06	8.42e-06	5.49e-06	6.85e-06	9.01e-06	6.739e-05	0.00019986	6.563e-05	1.029e-05	6.07e-06	8.44e-06	1.204e-05	1.58e-05	2.547e-05	6.907e-05	0.00120252	0.00165577	2.335e-05	3.044e-05	0.00052128	2.709e-05	2.283e-05	5.223e-05	0.00012871	0.00021674	0.00029022
G2-bis	1	5.81e-06	8.16e-06	9.35e-06	8.58e-06	8.45e-06	0.00013924	7.2e-05	6.35e-06	7.33e-06	1.017e-05	6.94e-06	5.31e-06	6e-06	1.081e-05	2.098e-05	0.00012561	0.00012825	2.804e-05	1.328e-05	1.219e-05	1.005e-05	5.42e-06	6.72e-06	7.36e-06	9.75e-06	6.98e-06	7.74e-06	5.562e-05	0.00018417	5.967e-05	8e-06	9.71e-06	7.42e-06	1.61e-05	2.289e-05	4.29e-05	0.00011116	0.00251663	0.00019086	1.138e-05	4.579e-05	0.00059848	1.404e-05	2.153e-05	6.577e-05	0.00018458	0.00024309	0.00026085
G2-ter	1	2.57e-06	5.2e-06	3.25e-06	6.22e-06	1.213e-05	0.0002277	0.00015435	3.95e-06	3.1e-06	3.6e-06	3.11e-06	4.53e-06	2.59e-06	5.38e-06	4.214e-05	0.00010487	0.00014111	1.866e-05	1.255e-05	4.54e-06	1.323e-05	4.88e-06	3.74e-06	8.42e-06	6.25e-06	6.71e-06	5.95e-06	6.14e-05	0.00025074	0.00010119	5.56e-06	6.87e-06	6.01e-06	7.81e-06	1.486e-05	2.119e-05	4.082e-05	0.00018673	0.00273722	8.367e-05	2.647e-05	0.00063548	6.54e-05	1.339e-05	6.941e-05	0.00010008	0.00022625	0.00016268
[truncated: 698 more columns]
