# Supplementary material for: Metabolome disruption of pregnant rats and their offspring resulting from repeated exposure to a pesticide mixture representative of environmental contamination in Brittany
Source: PLoS One. 2018 Jun 20;13(6):e0198448. doi: 10.1371/journal.pone.0198448 (PMC6010212; doi:10.1371/journal.pone.0198448)
Supplement: S6 Table — (XLSX) [file pone.0198448.s006.xlsx]

## Sheet: aq_Liver_F1_males
Name	Group	8.995	8.985	8.975	8.965	8.955	8.945	8.935	8.925	8.915	8.905	8.895	8.885	8.875	8.865	8.855	8.845	8.835	8.825	8.815	8.805	8.795	8.785	8.775	8.765	8.755	8.745	8.735	8.725	8.715	8.705	8.695	8.685	8.675	8.665	8.655	8.645	8.635	8.625	8.615	8.605	8.595	8.585	8.575	8.565	8.555	8.545	8.535	8.525
G0-33	0	1.164e-05	7.16e-06	9.52e-06	1.038e-05	1.66e-05	0.00020132	9.964e-05	1.001e-05	9.68e-06	1.161e-05	1.142e-05	1.138e-05	1.099e-05	8.58e-06	6.04e-06	1.322e-05	1.703e-05	5.65e-06	1.097e-05	1.325e-05	1.239e-05	7.45e-06	7e-06	9.75e-06	1.476e-05	1.298e-05	1.497e-05	7.18e-05	0.00024783	7.839e-05	1.057e-05	1.371e-05	1.508e-05	8.57e-06	1.01e-05	8.34e-06	1.127e-05	0.00029075	6.384e-05	6.23e-06	8.15e-06	0.00027191	1.547e-05	7.33e-06	6.91e-06	8.76e-06	6.06e-06	2.941e-05
G0-35	0	1.681e-05	1.201e-05	6.33e-06	6.29e-06	5.56e-06	0.00020841	0.00010876	9.18e-06	8.19e-06	1.016e-05	5.73e-06	1.079e-05	1.325e-05	1.058e-05	8.86e-06	6.04e-06	3.796e-05	2.2e-05	2.557e-05	1.238e-05	1.121e-05	5.39e-06	8.64e-06	8.16e-06	1.024e-05	1.113e-05	9.2e-06	7.043e-05	0.00026586	8.939e-05	1.093e-05	9.36e-06	1.156e-05	8.03e-06	1.044e-05	1.165e-05	1.49e-05	0.0010939	0.00031467	2.339e-05	2.898e-05	0.00070855	4.632e-05	2.462e-05	3.142e-05	5.578e-05	0.00020011	0.00010252
G0-37	0	1.08e-05	6.53e-06	7.02e-06	8.66e-06	7.32e-06	0.00018328	9.458e-05	8.11e-06	5.73e-06	8.53e-06	1.055e-05	1.725e-05	1.343e-05	5.55e-06	4.99e-06	8.48e-06	9.21e-06	1.057e-05	6.56e-06	1.23e-05	9.44e-06	6.33e-06	7.62e-06	1.258e-05	1.29e-05	1.057e-05	1.34e-05	7.083e-05	0.00023963	7.936e-05	9.11e-06	6.67e-06	8.85e-06	8.92e-06	4.83e-06	1.262e-05	4.71e-06	4.54e-06	0.00034677	2.652e-05	4.23e-06	0.00018572	0.00034267	1.433e-05	1.077e-05	9.5e-06	1.034e-05	7.586e-05
G0-39	0	1.505e-05	7.8e-06	9.93e-06	7.56e-06	9.02e-06	0.00021889	0.00010181	1.173e-05	9.47e-06	1.071e-05	1.341e-05	1.715e-05	9.53e-06	1.184e-05	8.12e-06	1.267e-05	2.022e-05	1.342e-05	2.088e-05	7.56e-06	1.09e-05	5.49e-06	1.122e-05	8.11e-06	6.42e-06	1.561e-05	1.535e-05	7.423e-05	0.00026739	8.323e-05	5.15e-06	1.207e-05	7.36e-06	9.55e-06	5.02e-06	1.459e-05	2.81e-05	0.00083498	4.021e-05	1.377e-05	9.403e-05	0.00060783	3.286e-05	1.335e-05	1.691e-05	3.769e-05	7.376e-05	1.506e-05
G0-41	0	1.142e-05	9.42e-06	7.58e-06	9.81e-06	8.01e-06	0.00022346	0.00010856	5.05e-06	9.19e-06	1.022e-05	1.065e-05	1.569e-05	8.93e-06	6.54e-06	1.051e-05	8.21e-06	1.252e-05	1.001e-05	1.8e-05	1.119e-05	5.85e-06	6.76e-06	7.1e-06	8.05e-06	1.223e-05	7.2e-06	8.74e-06	8.284e-05	0.00027409	8.787e-05	1.053e-05	5.66e-06	5.42e-06	6.82e-06	1.28e-05	1.337e-05	7.37e-06	0.00022688	0.00058919	2.243e-05	3.18e-05	0.00084082	0.00012622	2.042e-05	1.423e-05	1.631e-05	4.467e-05	0.00013022
G0-43	0	1.207e-05	4.36e-06	1.231e-05	1.074e-05	6.3e-06	0.00021665	0.00010653	7.91e-06	6.91e-06	7.97e-06	8.01e-06	1.24e-05	9.22e-06	4.22e-06	3.98e-06	7.49e-06	2.107e-05	9.01e-06	1.051e-05	6.25e-06	8.4e-06	7.46e-06	9.63e-06	5.7e-06	7.28e-06	9.36e-06	8.77e-06	7.566e-05	0.0002621	8.671e-05	7.07e-06	9.77e-06	7.78e-06	7.87e-06	8.1e-06	1.785e-05	1.297e-05	0.00066037	5.287e-05	1.215e-05	3.521e-05	0.00058659	3.29e-05	8.51e-06	1.484e-05	1.946e-05	9.798e-05	3.851e-05
G0-47	0	1.413e-05	7.17e-06	5.38e-06	8.39e-06	6.04e-06	0.00021852	0.00010887	8.53e-06	8.28e-06	7.92e-06	1.137e-05	9.17e-06	8.13e-06	9.22e-06	7.65e-06	1.122e-05	3.868e-05	2.815e-05	2.765e-05	9.86e-06	6.69e-06	5.85e-06	6.4e-06	5.93e-06	7.15e-06	5.65e-06	7.46e-06	7.599e-05	0.00027478	9.837e-05	5.6e-06	7.59e-06	6.1e-06	9.48e-06	8.11e-06	4.452e-05	0.00146896	0.0009748	4.484e-05	2.069e-05	1.708e-05	0.00065793	4.424e-05	2.389e-05	7.137e-05	0.00029327	0.00013141	3.674e-05
G0-m-ter	0	1.685e-05	8.77e-06	7.67e-06	6.06e-06	4.91e-06	0.00018636	0.00010328	5.8e-06	1.258e-05	8.21e-06	9.11e-06	5.77e-06	9.67e-06	1.52e-05	1.032e-05	7.56e-06	2.414e-05	1.689e-05	1.765e-05	9.7e-06	1.105e-05	6.76e-06	8.71e-06	1.066e-05	8.12e-06	1.102e-05	1.533e-05	6.82e-05	0.00024599	7.781e-05	6.44e-06	6.28e-06	8.76e-06	1.353e-05	8.53e-06	1.06e-05	9.09e-06	9.069e-05	0.00090838	3.835e-05	2.221e-05	0.00040233	0.00013373	1.114e-05	1.792e-05	3.748e-05	5.5e-05	0.00017841
G2-65	1	1.785e-05	1.204e-05	1.213e-05	8.76e-06	9.88e-06	0.00021719	0.0001113	5.56e-06	8.29e-06	5.77e-06	7.55e-06	7e-06	1.201e-05	1.044e-05	1.097e-05	8.85e-06	2.119e-05	1.758e-05	2.04e-05	7.05e-06	1.302e-05	6.46e-06	8.77e-06	6.48e-06	8.14e-06	9.67e-06	8.32e-06	7.809e-05	0.00026856	8.66e-05	1.008e-05	7.77e-06	5.93e-06	9.3e-06	8.92e-06	2.458e-05	1.985e-05	0.00127381	0.00022085	1.792e-05	3.614e-05	0.00053274	2.852e-05	1.264e-05	2.415e-05	4.187e-05	0.00016094	6.848e-05
G2-67	1	1.827e-05	9.36e-06	8.11e-06	1.032e-05	6.24e-06	0.00019755	8.146e-05	1.041e-05	9.13e-06	9.57e-06	1.032e-05	6.71e-06	1.122e-05	4.35e-06	8.26e-06	7.46e-06	3.887e-05	1.993e-05	2.187e-05	8.64e-06	4.52e-06	5.19e-06	6.27e-06	7.97e-06	8.66e-06	1.074e-05	5.65e-06	7.623e-05	0.0002401	6.867e-05	5.72e-06	8.29e-06	6.03e-06	4.53e-06	1.434e-05	2.607e-05	1.953e-05	0.00125992	0.00087854	3.642e-05	2.715e-05	0.00048776	3.744e-05	2.826e-05	3.042e-05	3.31e-05	8.29e-05	7.513e-05
G2-69	1	1.665e-05	1.112e-05	1.357e-05	8.34e-06	7.67e-06	0.00022294	0.00010004	7.07e-06	1.188e-05	8.19e-06	6.75e-06	7.72e-06	9.3e-06	8.75e-06	4.99e-06	7.45e-06	2.511e-05	1.213e-05	1.398e-05	6.77e-06	6.68e-06	7.82e-06	6.85e-06	6.61e-06	6.21e-06	9.92e-06	1.306e-05	7.896e-05	0.00025902	7.215e-05	1.091e-05	8.09e-06	1.214e-05	1.192e-05	5.09e-06	7.57e-06	1.063e-05	5.395e-05	0.00073148	3.62e-05	2.032e-05	0.00057435	0.00018886	1.976e-05	1.531e-05	1.178e-05	2.342e-05	0.00011494
G2-71	1	1.398e-05	1.113e-05	8.79e-06	1.069e-05	1.439e-05	0.00021707	9.43e-05	7.86e-06	1.189e-05	1.003e-05	1.175e-05	1.674e-05	1.048e-05	6.53e-06	7.51e-06	7.9e-06	3.319e-05	1.84e-05	1.768e-05	1.041e-05	9.75e-06	1.19e-05	9.52e-06	9.98e-06	8.86e-06	8.78e-06	1.341e-05	8.722e-05	0.00026578	7.587e-05	9.24e-06	7.72e-06	7.02e-06	1e-05	1.925e-05	2.025e-05	1.204e-05	0.00060628	0.00057587	3.225e-05	2.554e-05	0.00062492	5.469e-05	1.283e-05	8.94e-06	1.675e-05	5.572e-05	8.153e-05
G2-73	1	2.464e-05	5.4e-06	7.04e-06	7.9e-06	4.24e-06	0.00019008	0.00011098	1.099e-05	8.87e-06	9.66e-06	8.44e-06	1.144e-05	9.19e-06	1.099e-05	6.84e-06	2.014e-05	2.906e-05	1.702e-05	1.832e-05	8.07e-06	5.34e-06	8.56e-06	8.11e-06	1.155e-05	9.31e-06	9.22e-06	8.78e-06	6.813e-05	0.00022941	8.187e-05	7.12e-06	1.359e-05	1.475e-05	8.25e-06	1.336e-05	8.29e-06	2.561e-05	0.00166736	0.00023528	2.83e-05	2.504e-05	0.00034918	2.223e-05	1.405e-05	2.859e-05	9.24e-05	0.00017812	6.046e-05
G2-75	1	1.326e-05	1.164e-05	1.014e-05	6.1e-06	7.31e-06	0.00020332	0.0001046	8.58e-06	9.82e-06	1.023e-05	6.28e-06	1.091e-05	1.206e-05	1.208e-05	8.65e-06	9.04e-06	3.113e-05	1.532e-05	2.65e-05	1.13e-05	8.11e-06	6.94e-06	8.14e-06	1.119e-05	7.5e-06	7.22e-06	8.95e-06	6.857e-05	0.00024569	7.941e-05	7.45e-06	9.57e-06	1.044e-05	1.191e-05	9.44e-06	7.34e-06	9.82e-06	0.00015232	0.00129028	5.03e-05	2.364e-05	0.00057516	0.00015984	1.703e-05	2.158e-05	3.321e-05	4.513e-05	0.00013908
G2-77	1	1.773e-05	9.38e-06	8.16e-06	1.018e-05	6.38e-06	0.00019655	9.73e-05	7.12e-06	1.327e-05	8.54e-06	8.36e-06	7.12e-06	8.92e-06	7.86e-06	8.45e-06	7.05e-06	3.453e-05	2.154e-05	3.052e-05	6.58e-06	7.53e-06	7.19e-06	6.93e-06	6.6e-06	1.035e-05	6.06e-06	7.3e-06	7.535e-05	0.00023676	7.513e-05	8.45e-06	7.65e-06	6.53e-06	6.32e-06	5.66e-06	4.55e-06	9.03e-06	0.00035712	0.0014721	4.771e-05	3.202e-05	0.00053854	0.00011003	2.099e-05	1.641e-05	3.462e-05	5.869e-05	0.00017957
G2-79	1	1.753e-05	1.252e-05	9.53e-06	1.03e-05	4.56e-06	0.00022418	0.00010956	4.97e-06	1.321e-05	1.494e-05	1.11e-05	9.89e-06	9.77e-06	9.9e-06	5.95e-06	1.562e-05	3.085e-05	2.097e-05	2.682e-05	7.69e-06	8.49e-06	6.92e-06	5.92e-06	1.168e-05	8.5e-06	8.24e-06	7.81e-06	7.619e-05	0.0002692	8.519e-05	1.027e-05	6.59e-06	6.27e-06	8.66e-06	8.14e-06	1.736e-05	4.81e-05	0.00210744	0.00015308	3.326e-05	2.651e-05	0.00042675	2.316e-05	2.599e-05	3.573e-05	8.388e-05	0.00020064	5.228e-05
G2-m-bis	1	4.08e-05	1.112e-05	4.16e-06	3.19e-06	8.27e-06	0.00025052	0.00012127	4.95e-06	5.13e-06	4.55e-06	3.72e-06	5.29e-06	5.79e-06	2.45e-06	1.771e-05	2.533e-05	7.187e-05	4.337e-05	3.187e-05	6.44e-06	5.58e-06	4.575e-05	4.398e-05	8.9e-06	4.45e-06	3.89e-06	5.36e-06	8.618e-05	0.00027755	8.512e-05	5.54e-06	6.91e-06	5.67e-06	5.03e-06	5.17e-06	9.85e-06	6.09e-06	3.22e-06	2.374e-05	5.763e-05	1.475e-05	3.973e-05	7.152e-05	1.152e-05	7.48e-06	3.97e-06	2.89e-06	2.807e-05
G2-m-ter	1	1.689e-05	5.05e-06	3.64e-06	3.14e-06	5.54e-06	0.00022306	0.00011778	4.32e-06	4.51e-06	3.05e-06	2.88e-06	3.58e-06	4.24e-06	6.26e-06	2.398e-05	5.126e-05	0.00013722	8.457e-05	7.795e-05	4.64e-06	5.89e-06	4.541e-05	4.978e-05	9.35e-06	4.21e-06	4.25e-06	4.39e-06	7.837e-05	0.00026321	9.117e-05	5.93e-06	5.8e-06	7.1e-06	8.14e-06	1.194e-05	1.958e-05	5.38e-06	4.99e-06	8.722e-05	4.719e-05	1.993e-05	5.643e-05	5.448e-05	7.8e-06	6.39e-06	7.56e-06	5.05e-06	6.312e-05
[truncated: 718 more columns]
