# Supplementary material for: Metabolome disruption of pregnant rats and their offspring resulting from repeated exposure to a pesticide mixture representative of environmental contamination in Brittany
Source: PLoS One. 2018 Jun 20;13(6):e0198448. doi: 10.1371/journal.pone.0198448 (PMC6010212; doi:10.1371/journal.pone.0198448)
Supplement: S7 Table — (XLSX) [file pone.0198448.s007.xlsx]

## Sheet: aq_Liver_F1_females
Name	Group	8.995	8.985	8.975	8.965	8.955	8.945	8.935	8.925	8.915	8.905	8.895	8.885	8.875	8.865	8.855	8.845	8.835	8.825	8.815	8.805	8.795	8.785	8.775	8.765	8.755	8.745	8.735	8.725	8.715	8.705	8.695	8.685	8.675	8.665	8.655	8.645	8.635	8.625	8.615	8.605	8.595	8.585	8.575	8.565	8.555	8.545	8.535	8.525
G0-34	0	1.127e-05	6.52e-06	1.113e-05	9.59e-06	5.53e-06	0.00019118	0.0001062	5.56e-06	9.32e-06	6.28e-06	5.84e-06	1.393e-05	9.31e-06	7.9e-06	9.98e-06	5.83e-06	1.777e-05	8.71e-06	1.248e-05	1.044e-05	9.4e-06	6.08e-06	8.87e-06	7.61e-06	7.58e-06	1.031e-05	1.042e-05	6.457e-05	0.00024287	8.371e-05	5.2e-06	8.58e-06	8.64e-06	9.64e-06	7.5e-06	8.18e-06	8.31e-06	9.25e-06	0.00052014	5.639e-05	9.48e-06	0.00015346	0.00043645	1.969e-05	1.63e-05	7.45e-06	7.86e-06	8.225e-05
G0-36	0	1.721e-05	1.098e-05	1.055e-05	1.529e-05	1.638e-05	0.00021923	0.00011656	1.316e-05	1.131e-05	6.94e-06	1.693e-05	1.348e-05	1.544e-05	1.515e-05	7.3e-06	3.653e-05	6.449e-05	2.516e-05	3.036e-05	1.749e-05	1.503e-05	1.197e-05	1.908e-05	1.663e-05	1.656e-05	1.95e-05	1.693e-05	7.745e-05	0.00027558	0.00010349	1.643e-05	1.848e-05	1.898e-05	1.179e-05	1.992e-05	1.935e-05	0.00028237	0.00171096	6.49e-05	2.441e-05	4.724e-05	0.00024416	1.565e-05	3.066e-05	6.833e-05	0.00033993	0.00045524	0.00011972
G0-38	0	4.92e-06	6.78e-06	3.21e-06	3.54e-06	5.25e-06	0.00011399	5.083e-05	3.52e-06	5.23e-06	4.8e-06	2.31e-06	4.94e-06	4.48e-06	7.08e-06	3.7e-06	5.1e-06	1.289e-05	2.77e-06	4.78e-06	5.15e-06	6.4e-06	3.12e-06	3.95e-06	5.01e-06	5.34e-06	4.99e-06	6.04e-06	4.065e-05	0.00012796	3.606e-05	4.94e-06	5.48e-06	2.36e-06	3.34e-06	5.63e-06	3.67e-06	4.62e-06	0.00013024	2.561e-05	3.28e-06	4.81e-06	7.824e-05	9.55e-06	3.42e-06	3.49e-06	5.06e-06	6.32e-06	1.683e-05
G0-40	0	1.116e-05	1.441e-05	5.39e-06	1.388e-05	1.297e-05	0.00025599	0.00012483	9.68e-06	1.045e-05	9.46e-06	1.277e-05	6.77e-06	9.99e-06	8.24e-06	7.16e-06	1.154e-05	3.97e-05	2.442e-05	4.636e-05	1.23e-05	1.204e-05	1.132e-05	8.37e-06	1.064e-05	8.06e-06	1.033e-05	1.668e-05	8.866e-05	0.00032623	0.00011377	7.28e-06	1.192e-05	1.226e-05	8.52e-06	1.234e-05	2.653e-05	0.00226739	0.0008475	6.147e-05	1.35e-05	8.17e-06	0.00029463	0.00031276	2.7e-05	4.947e-05	0.0002229	7.505e-05	4.334e-05
G0-42	0	7.77e-06	1.075e-05	7.21e-06	4.58e-06	1.21e-05	0.00019403	8.709e-05	7.11e-06	5.3e-06	7.48e-06	7.86e-06	1.269e-05	1.328e-05	1.147e-05	9.7e-06	7.96e-06	1.006e-05	7.39e-06	6.18e-06	1.496e-05	1.125e-05	1.295e-05	8e-06	7.24e-06	8.35e-06	1.084e-05	1.138e-05	7.434e-05	0.00023468	7.373e-05	1.063e-05	7.76e-06	1.181e-05	8.68e-06	8.66e-06	1.31e-05	8.88e-06	9.94e-06	6.74e-05	1.025e-05	1.15e-05	4.846e-05	0.00023014	8.52e-06	1.205e-05	6.7e-06	8.75e-06	1.752e-05
G0-44	0	1.495e-05	1.013e-05	9.99e-06	9.38e-06	9.92e-06	0.00021028	0.00011731	6.96e-06	9.14e-06	1.163e-05	1e-05	9.39e-06	8.32e-06	1.079e-05	7.24e-06	8.16e-06	2.488e-05	1.377e-05	1.584e-05	7.11e-06	9.19e-06	5.72e-06	1.51e-05	9.43e-06	1.81e-05	1.189e-05	9.67e-06	6.982e-05	0.0002696	0.00010176	1.397e-05	9.9e-06	8.9e-06	7.64e-06	1.129e-05	1.4e-05	0.0002396	0.00157792	5.404e-05	2.957e-05	8.512e-05	0.00067241	3.787e-05	1.438e-05	3.878e-05	0.00012381	0.00013254	2.565e-05
G0-46	0	9.96e-06	8.38e-06	7.42e-06	7.25e-06	7.35e-06	0.0002253	0.00012187	6.65e-06	1.063e-05	9.42e-06	1.04e-05	6.44e-06	1.001e-05	6.57e-06	6.75e-06	6e-06	2.393e-05	2.166e-05	2.51e-05	1.168e-05	6.34e-06	5.63e-06	6.4e-06	1.011e-05	9.89e-06	8.76e-06	9.27e-06	7.396e-05	0.00028636	9.601e-05	6.48e-06	1.117e-05	1.217e-05	1.401e-05	8.74e-06	2.674e-05	0.00155567	0.00086734	4.768e-05	1.801e-05	2.591e-05	0.00112269	0.00015233	3.07e-05	7.672e-05	0.00026798	8.732e-05	3.648e-05
G0-48	0	4.17e-06	4.2e-06	5.81e-06	3.53e-06	5.95e-06	0.0001343	6.374e-05	8.61e-06	6.18e-06	6.56e-06	6.07e-06	8.24e-06	1.149e-05	4.62e-06	3.57e-06	4.76e-06	1.062e-05	6.93e-06	8.25e-06	6.02e-06	3.05e-06	2.81e-06	3.92e-06	6.39e-06	4.54e-06	5.87e-06	4.79e-06	4.843e-05	0.00016303	4.958e-05	5.07e-06	5.67e-06	4.34e-06	4.02e-06	5.7e-06	1.024e-05	8.75e-06	0.0003392	0.00021266	1.139e-05	1.373e-05	0.00031583	2.892e-05	8.54e-06	1.276e-05	1.402e-05	4.966e-05	5.559e-05
G0-f-bis	0	1.387e-05	1.12e-05	8.23e-06	9.51e-06	8.62e-06	0.00019988	9.879e-05	9.98e-06	9.76e-06	1.372e-05	1.067e-05	1.171e-05	1.04e-05	1.282e-05	1.1e-05	8.09e-06	1.981e-05	1.43e-05	1.666e-05	7.38e-06	7.21e-06	6.17e-06	1.114e-05	8.39e-06	9.39e-06	1.234e-05	1.269e-05	7.03e-05	0.00024225	7.861e-05	7.55e-06	9.42e-06	1.022e-05	8.58e-06	5.35e-06	1.412e-05	0.00028803	0.00125958	5.123e-05	1.317e-05	0.00012937	0.000819	4.206e-05	2.287e-05	2.559e-05	8.402e-05	0.00011156	2.47e-05
G0-f-ter	0	1.794e-05	4.96e-06	6.88e-06	7.07e-06	7.01e-06	0.00022546	8.149e-05	4.2e-06	5.08e-06	4.21e-06	4.3e-06	3.79e-06	4.32e-06	3.63e-06	1.921e-05	3.576e-05	9.082e-05	4.696e-05	2.966e-05	4.48e-06	6.11e-06	4.539e-05	4.822e-05	7.81e-06	6.02e-06	3.46e-06	4.32e-06	9.329e-05	0.00024587	6.037e-05	5.45e-06	3.51e-06	4.53e-06	4.82e-06	2.303e-05	2.61e-05	2.88e-06	5.9e-06	2.72e-06	3.838e-05	7.328e-05	2.356e-05	1.346e-05	1.163e-05	5.33e-06	2.47e-06	2.92e-06	4.125e-05
G2-66	1	1.215e-05	7.68e-06	1.777e-05	1.3e-05	1.126e-05	0.00020381	0.00012997	6.5e-06	1.252e-05	7.52e-06	8.54e-06	1.103e-05	9.94e-06	9.58e-06	6.94e-06	8.5e-06	2.622e-05	1.698e-05	2.338e-05	1.01e-05	6.67e-06	6.37e-06	7.34e-06	7.3e-06	1.421e-05	1.673e-05	1.618e-05	6.997e-05	0.00026594	9.449e-05	6.65e-06	1.488e-05	1.4e-05	1.51e-05	1.164e-05	1.84e-05	1.489e-05	0.00024392	0.00151715	6.343e-05	3.4e-05	0.00063109	0.00016972	3.783e-05	3.191e-05	4.002e-05	5.457e-05	0.00016998
G2-68	1	1.799e-05	6.09e-06	4.5e-06	8.26e-06	7.65e-06	0.00019946	0.00010878	8.26e-06	1.234e-05	4.91e-06	1.183e-05	1.119e-05	8.45e-06	7.87e-06	5.46e-06	7.57e-06	2.558e-05	1.976e-05	2.593e-05	1.202e-05	6.72e-06	7.04e-06	8.49e-06	8.2e-06	7.62e-06	1.325e-05	7.25e-06	6.622e-05	0.00024604	8.118e-05	6.5e-06	1.043e-05	9.4e-06	5.88e-06	7.65e-06	7.26e-06	6.18e-06	5.872e-05	0.00121067	6.547e-05	1.697e-05	0.00039104	0.00033647	2.559e-05	2.67e-05	1.661e-05	1.763e-05	0.00011694
G2-70	1	1.785e-05	7.89e-06	9.72e-06	9.49e-06	6.61e-06	0.00021918	0.00011581	6.39e-06	6.17e-06	7.07e-06	7.51e-06	7.85e-06	9.02e-06	8.56e-06	6.65e-06	7.08e-06	2.549e-05	1.094e-05	1.873e-05	9.84e-06	7.25e-06	4.97e-06	7.36e-06	7.27e-06	5.3e-06	8.34e-06	9.57e-06	7.545e-05	0.00026276	8.512e-05	7.21e-06	5.76e-06	6.91e-06	7.79e-06	8.47e-06	1.596e-05	5.54e-06	3.823e-05	0.00114938	7.137e-05	1.376e-05	0.00021757	0.0002594	1.563e-05	2.705e-05	1.595e-05	2.913e-05	0.00015581
G2-72	1	1.645e-05	8.93e-06	7.88e-06	1.191e-05	7.89e-06	0.00017574	9.168e-05	8.28e-06	9.98e-06	9.66e-06	7.34e-06	1.064e-05	7.98e-06	8.73e-06	7.47e-06	6.28e-06	2.699e-05	1.298e-05	1.786e-05	1.194e-05	7.16e-06	8.18e-06	6.01e-06	8.52e-06	1.712e-05	1.079e-05	8.41e-06	6.453e-05	0.00023665	7.611e-05	4.98e-06	5.53e-06	7.76e-06	9.74e-06	1.467e-05	2.841e-05	1.003e-05	7.563e-05	0.00101884	3.746e-05	1.873e-05	0.0006436	0.00024489	2.428e-05	1.674e-05	2.215e-05	2.625e-05	0.00011981
G2-74	1	1.721e-05	4.95e-06	5.21e-06	5.57e-06	6.61e-06	0.00015667	7.224e-05	6.06e-06	7.24e-06	4.81e-06	9.14e-06	4.82e-06	7.21e-06	6.23e-06	3.75e-06	6.65e-06	2.884e-05	1.42e-05	2.02e-05	6.4e-06	6.34e-06	4.33e-06	5.53e-06	5.82e-06	5.22e-06	6.23e-06	9.4e-06	5.895e-05	0.00019373	5.941e-05	5.3e-06	6.16e-06	4.43e-06	4.95e-06	9.97e-06	2.293e-05	9.93e-06	0.00044675	0.00102924	2.858e-05	1.993e-05	0.00034044	3.533e-05	2.326e-05	2.874e-05	3.373e-05	8.671e-05	9.022e-05
G2-76	1	1.196e-05	8.66e-06	1.121e-05	5.8e-06	6.55e-06	0.00021324	9.23e-05	6.55e-06	8.34e-06	4.96e-06	4.54e-06	1.236e-05	1.111e-05	1.089e-05	7.36e-06	6.32e-06	2.498e-05	1.649e-05	1.505e-05	1.293e-05	7.76e-06	6.01e-06	4.6e-06	5.96e-06	8.37e-06	6.65e-06	7.86e-06	7.909e-05	0.00025396	7.005e-05	9.07e-06	7.14e-06	6.34e-06	6.08e-06	1.281e-05	1.764e-05	7.81e-06	3.765e-05	0.00111125	5.818e-05	1.9e-05	0.00038749	0.00034992	1.989e-05	2.117e-05	1.601e-05	2.864e-05	0.00013903
G2-78	1	1.885e-05	7.63e-06	8.78e-06	8.33e-06	1.008e-05	0.00019047	8.633e-05	1.157e-05	7.04e-06	8.23e-06	9.45e-06	9.71e-06	1.169e-05	1.108e-05	8.22e-06	7.9e-06	3.109e-05	1.271e-05	2.154e-05	7.53e-06	9.77e-06	9.01e-06	1.29e-05	1.31e-05	8.88e-06	1.067e-05	8.14e-06	7.45e-05	0.00022889	6.796e-05	1.072e-05	1.005e-05	1.431e-05	1.032e-05	8.84e-06	8.52e-06	8.12e-06	0.00028028	0.0013517	5.145e-05	2.091e-05	0.00030431	8.51e-05	2.422e-05	1.864e-05	2.721e-05	3.466e-05	0.00013721
G2-80	1	9.41e-06	6.99e-06	6.81e-06	6.73e-06	1.123e-05	0.00021298	0.00010974	8.69e-06	9.89e-06	6.34e-06	7.21e-06	1.033e-05	1.139e-05	7.52e-06	6.63e-06	7.36e-06	1.916e-05	1.118e-05	1.674e-05	7.29e-06	6.69e-06	6.38e-06	1.028e-05	7.29e-06	1.33e-05	1.101e-05	1.001e-05	7.115e-05	0.00025739	8.754e-05	7.26e-06	1.114e-05	8.55e-06	4.76e-06	7.21e-06	1.11e-05	1.834e-05	0.00109032	0.00010584	1.715e-05	2.82e-05	0.00043549	1.905e-05	2.033e-05	2.483e-05	2.712e-05	0.00011946	4.093e-05
G2-f-bis	1	1.367e-05	7.55e-06	5.94e-06	3.55e-06	6.24e-06	0.00015571	8.165e-05	4.31e-06	5.81e-06	5.68e-06	4.4e-06	6.8e-06	5.53e-06	5.14e-06	3.94e-06	1.054e-05	2.18e-05	1.363e-05	1.601e-05	5.26e-06	5.6e-06	3.32e-06	6.3e-06	4.66e-06	6.8e-06	7e-06	4.3e-06	5.577e-05	0.00019263	5.878e-05	6.65e-06	3.24e-06	4.06e-06	3.66e-06	3.47e-06	4.41e-06	3.16e-06	7.64e-05	0.00066748	2.268e-05	8.81e-06	0.00020789	5.719e-05	6.58e-06	8.11e-06	1.656e-05	2.13e-05	8.451e-05
G2-f-ter	1	1.055e-05	6.56e-06	4.66e-06	4.52e-06	8.15e-06	0.0001988	0.00011103	9.89e-06	6.44e-06	6.56e-06	9.77e-06	5.65e-06	8.3e-06	9.98e-06	6.88e-06	7.5e-06	2.428e-05	1.365e-05	1.487e-05	9.52e-06	5.64e-06	5.17e-06	4.62e-06	5.61e-06	7.55e-06	9.29e-06	1.14e-05	6.765e-05	0.00025949	9.003e-05	8.54e-06	1.128e-05	1.021e-05	4.18e-06	9.08e-06	9.15e-06	8.14e-06	7.427e-05	0.00114208	4.546e-05	1.771e-05	0.00025815	9.546e-05	1.525e-05	1.627e-05	2.76e-05	2.849e-05	9.3e-05
[truncated: 718 more columns]
