# Supplementary material for: Metabolome disruption of pregnant rats and their offspring resulting from repeated exposure to a pesticide mixture representative of environmental contamination in Brittany
Source: PLoS One. 2018 Jun 20;13(6):e0198448. doi: 10.1371/journal.pone.0198448 (PMC6010212; doi:10.1371/journal.pone.0198448)
Supplement: S8 Table — (XLSX) [file pone.0198448.s008.xlsx]

## Sheet: aq_Brain_F1_males
Name	Group	8.995	8.985	8.975	8.965	8.955	8.945	8.935	8.925	8.915	8.905	8.895	8.885	8.875	8.865	8.855	8.845	8.835	8.825	8.815	8.805	8.795	8.785	8.775	8.765	8.755	8.745	8.735	8.725	8.715	8.705	8.695	8.685	8.675	8.665	8.655	8.645	8.635	8.625	8.615	8.605	8.595	8.585	8.575	8.565	8.555	8.545	8.535	8.525
G0-33	0	5.56e-06	5.03e-06	3.37e-06	6.57e-06	5.3e-06	4.736e-05	2.63e-05	6.95e-06	4.19e-06	7.55e-06	4.1e-06	9.38e-06	5.96e-06	5.07e-06	1.123e-05	6.89e-05	7.696e-05	2.456e-05	9.73e-06	1.346e-05	4.35e-06	6.91e-06	5.06e-06	6.53e-06	4.49e-06	5.26e-06	6.27e-06	2.249e-05	6.388e-05	2.548e-05	4.89e-06	7.66e-06	6.51e-06	1.539e-05	2.786e-05	6.052e-05	0.00044925	0.0024096	3.771e-05	6.33e-06	6.896e-05	0.00050234	1.27e-05	1.416e-05	8.535e-05	0.00050909	0.00044028	7.978e-05
G0-35	0	3.08e-06	2.02e-06	2.33e-06	3.47e-06	4.59e-06	7.313e-05	4.623e-05	4.3e-06	4.3e-06	4.29e-06	3.28e-06	3.44e-06	3.57e-06	3.16e-06	4.73e-06	4.47e-06	1.488e-05	1.094e-05	9.02e-06	1.188e-05	2.98e-06	3.04e-06	3.7e-06	7.92e-06	4.14e-06	3.32e-06	6.16e-06	3.428e-05	0.00011527	4.156e-05	3.5e-06	5.48e-06	6.19e-06	1.195e-05	1.814e-05	3.941e-05	0.00017705	0.00223888	5.824e-05	2.041e-05	0.00014558	0.00121046	1.82e-05	1.896e-05	0.00010133	0.00036394	0.0004472	7.4e-05
G0-37	0	6.13e-06	9.71e-06	7.78e-06	6.24e-06	7.13e-06	5.426e-05	3.448e-05	7.94e-06	5.38e-06	7.82e-06	7.62e-06	6.1e-06	7.28e-06	6.88e-06	8.26e-06	4.296e-05	4.608e-05	2.024e-05	1.046e-05	1.314e-05	8.24e-06	7.59e-06	6.93e-06	9.24e-06	7.44e-06	5.79e-06	5.1e-06	2.599e-05	8.172e-05	3.199e-05	6.06e-06	8.49e-06	4.27e-06	1.409e-05	2.315e-05	5.014e-05	0.00030641	0.00254023	4.47e-05	9.45e-06	0.00010643	0.00067253	1.547e-05	1.379e-05	6.743e-05	0.00049234	0.00038992	5.359e-05
G0-39	0	1.058e-05	8.04e-06	1.288e-05	1.443e-05	3.84e-06	5.052e-05	3.088e-05	6.49e-06	1.03e-05	8.03e-06	1.17e-05	7.76e-06	9.27e-06	9.6e-06	2.042e-05	9.168e-05	9.273e-05	2.258e-05	9.46e-06	1.031e-05	7.65e-06	1.073e-05	7.41e-06	1.296e-05	1.004e-05	8.74e-06	6.76e-06	2.456e-05	6.642e-05	2.838e-05	1.156e-05	9.55e-06	8.92e-06	2.057e-05	3.641e-05	6.559e-05	0.00059952	0.00228291	4.2e-05	1.255e-05	9.414e-05	0.00069055	1.226e-05	2.451e-05	7.581e-05	0.00053305	0.00040834	5.4e-05
G0-41	0	9.4e-06	7.47e-06	5.28e-06	5.5e-06	6.99e-06	4.551e-05	2.556e-05	6.95e-06	8.82e-06	8.3e-06	6.13e-06	6.84e-06	5.46e-06	5.53e-06	1.65e-05	8.705e-05	9.485e-05	2.286e-05	1.033e-05	1.445e-05	7.98e-06	5.72e-06	5.62e-06	5.32e-06	8.41e-06	8.78e-06	7.03e-06	2.838e-05	6.842e-05	2.023e-05	8.22e-06	6.65e-06	1.35e-05	2.154e-05	2.649e-05	7.755e-05	0.00103712	0.00200578	2.368e-05	8.33e-06	4.537e-05	0.00045977	1.546e-05	1.891e-05	9.312e-05	0.00072743	0.00058302	8.117e-05
G0-43	0	1.506e-05	1.24e-05	1.279e-05	2.56e-05	1.418e-05	9.827e-05	3.771e-05	2.346e-05	2.645e-05	3.204e-05	2.549e-05	2.297e-05	1.87e-05	2.16e-05	1.774e-05	3.95e-05	4.47e-05	1.148e-05	1.516e-05	1.458e-05	2.778e-05	2.165e-05	1.994e-05	2.529e-05	1.343e-05	1.667e-05	2.25e-05	5.141e-05	0.00010613	3.999e-05	2.541e-05	2.074e-05	2.316e-05	1.367e-05	2.904e-05	2.438e-05	0.00012574	0.00156869	3.803e-05	2.282e-05	0.000182	0.00172968	3.971e-05	2.584e-05	5.616e-05	0.0003606	0.0002331	8.131e-05
G0-45	0	6.39e-06	5.19e-06	6.69e-06	5.43e-06	5.49e-06	4.096e-05	1.975e-05	7.63e-06	5.2e-06	6.07e-06	7e-06	8.6e-06	7.16e-06	8.95e-06	1.535e-05	9.045e-05	8.707e-05	2.573e-05	9.96e-06	1.293e-05	6.93e-06	4.63e-06	4.91e-06	7.22e-06	6.91e-06	7.37e-06	6.71e-06	2.049e-05	6.434e-05	2.465e-05	6.85e-06	6.55e-06	1.42e-05	2.718e-05	3.184e-05	7.81e-05	0.00074927	0.0021251	2.859e-05	4.9e-06	5.691e-05	0.00053371	1.234e-05	2.363e-05	9.494e-05	0.00069737	0.00053128	7.404e-05
G0-47	0	6.83e-06	6.96e-06	6.44e-06	6.92e-06	5.37e-06	4.816e-05	3.076e-05	4.9e-06	4.44e-06	4.45e-06	5.58e-06	3.38e-06	6.87e-06	6.21e-06	1.362e-05	5.063e-05	5.378e-05	1.94e-05	7.88e-06	1.207e-05	6.11e-06	4.9e-06	5.48e-06	5.97e-06	4.64e-06	4.33e-06	5.69e-06	2.277e-05	7.616e-05	2.686e-05	9.55e-06	1.007e-05	1.379e-05	1.435e-05	1.971e-05	6.465e-05	0.00085492	0.00224735	3.571e-05	1.097e-05	2.924e-05	0.00054322	1.963e-05	2.363e-05	0.00010109	0.00064713	0.00055396	9.295e-05
G0-m-bis	0	3.193e-05	2.836e-05	2.697e-05	2.31e-05	2.513e-05	0.0001025	3.291e-05	2.464e-05	2.886e-05	3.184e-05	3.371e-05	4.957e-05	3.22e-05	2.372e-05	1.62e-05	2.677e-05	4.05e-05	3.75e-05	3.231e-05	1.917e-05	3.61e-05	2.015e-05	2.662e-05	2.086e-05	1.871e-05	2.059e-05	2.395e-05	4.693e-05	9.958e-05	4.868e-05	2.919e-05	2.601e-05	1.513e-05	3.369e-05	1.63e-05	2.907e-05	8.23e-05	0.00141467	5.412e-05	4.553e-05	0.00014347	0.00184531	5.117e-05	2.942e-05	3.693e-05	0.00025325	0.00015217	9.957e-05
G0-m-ter	0	7.16e-06	6.67e-06	7.82e-06	7.62e-06	1.203e-05	8.28e-05	4.023e-05	8.79e-06	7.03e-06	1.071e-05	6.13e-06	1.037e-05	9.02e-06	7.14e-06	9.1e-06	3.103e-05	4.296e-05	1.157e-05	4.79e-06	1.154e-05	4.74e-06	6.44e-06	6.06e-06	1.148e-05	8.09e-06	7.42e-06	8.99e-06	3.759e-05	0.00010534	3.611e-05	7.31e-06	7.6e-06	7.08e-06	9.79e-06	2.242e-05	4.223e-05	0.00011159	0.00156716	5.407e-05	2.566e-05	0.00026024	0.00174135	2.65e-05	1.143e-05	5.362e-05	0.00032998	0.00032715	2.415e-05
G2-65	1	8.19e-06	6.4e-06	6.58e-06	5.71e-06	7.28e-06	3.342e-05	1.755e-05	8.11e-06	9.99e-06	8.13e-06	6.86e-06	1.301e-05	8.42e-06	4.21e-06	1.286e-05	0.00010351	0.00010292	2.407e-05	7.31e-06	9.11e-06	8.1e-06	6.67e-06	7.64e-06	7.83e-06	8.17e-06	5.43e-06	7.33e-06	2.045e-05	5.546e-05	1.864e-05	5.38e-06	1.042e-05	6.67e-06	1.251e-05	2.4e-05	7.63e-05	0.0009903	0.00217513	2.655e-05	8.15e-06	4.542e-05	0.00035978	7.87e-06	2.506e-05	9.106e-05	0.00064561	0.00044552	6.456e-05
G2-67	1	3.31e-06	3.12e-06	5e-06	3.51e-06	4.01e-06	4.768e-05	2.753e-05	3.88e-06	5.74e-06	4.99e-06	3.9e-06	3.68e-06	3.38e-06	5.33e-06	8.26e-06	4.07e-05	4.165e-05	1.471e-05	1.018e-05	9.43e-06	6.13e-06	4.75e-06	4.88e-06	6.74e-06	5.04e-06	8.11e-06	5.82e-06	2.527e-05	7.314e-05	3.024e-05	3.74e-06	5.75e-06	6.44e-06	1.161e-05	2.612e-05	6.232e-05	0.00034844	0.00263893	5.167e-05	7.95e-06	6.934e-05	0.00061531	1.333e-05	2.006e-05	0.00010814	0.00040037	0.00050954	9.922e-05
G2-69	1	6.68e-06	9.88e-06	7.53e-06	7.7e-06	7.51e-06	4.758e-05	2.4e-05	5e-06	7.48e-06	9.75e-06	7.97e-06	9.25e-06	1.05e-05	9.68e-06	1.133e-05	8.598e-05	9.105e-05	2.66e-05	8.94e-06	1.331e-05	7.51e-06	1.196e-05	1.247e-05	1.089e-05	7.48e-06	1.032e-05	5.82e-06	2.517e-05	7.427e-05	2.278e-05	6.07e-06	9.32e-06	9.07e-06	1.658e-05	2.094e-05	5.147e-05	0.00040382	0.00241477	3.848e-05	1.055e-05	0.00012513	0.00062535	1.507e-05	2.021e-05	7.579e-05	0.00053576	0.00041252	6.025e-05
G2-71	1	8.24e-06	6.22e-06	6.67e-06	6.1e-06	7.99e-06	4.803e-05	2.793e-05	5.6e-06	4.53e-06	7.74e-06	7.36e-06	5.36e-06	5.15e-06	6.64e-06	1.496e-05	5.488e-05	5.886e-05	2.243e-05	1.312e-05	1.383e-05	5.58e-06	6.42e-06	6.31e-06	7.81e-06	4.91e-06	6.46e-06	5.69e-06	2.393e-05	7.463e-05	2.99e-05	6.8e-06	8.54e-06	9.63e-06	1.253e-05	1.895e-05	5.427e-05	0.00040456	0.00257946	4.067e-05	8.61e-06	8.586e-05	0.00060086	1.276e-05	1.999e-05	7.585e-05	0.00040329	0.00035709	5.588e-05
G2-73	1	2.48e-06	2.7e-06	5.06e-06	4.71e-06	3.14e-06	2.037e-05	2.124e-05	3.48e-06	3.87e-06	4.36e-06	4.18e-06	2.82e-06	3.96e-06	4.27e-06	1.898e-05	0.00014705	0.00013671	4.71e-05	1.203e-05	1.178e-05	3.59e-06	2.83e-06	4.14e-06	3.98e-06	4.11e-06	4.59e-06	4.15e-06	1.228e-05	4.337e-05	2.001e-05	5.57e-06	7.14e-06	9.04e-06	1.155e-05	2.324e-05	5.012e-05	0.00028377	0.00274597	6.445e-05	6.36e-06	9.26e-06	0.00022686	3.055e-05	2.498e-05	0.00013536	0.00031194	0.00081497	0.00029914
G2-75	1	6.41e-06	5.71e-06	7.72e-06	4.49e-06	6.34e-06	4.48e-05	2.97e-05	4.29e-06	4.02e-06	5.87e-06	4.32e-06	8.1e-06	7.69e-06	4.11e-06	1.1e-05	6.713e-05	6.814e-05	2.686e-05	9.81e-06	6.81e-06	6.19e-06	5.27e-06	5.89e-06	8.13e-06	5.13e-06	8.48e-06	4.73e-06	1.878e-05	6.206e-05	2.202e-05	6.2e-06	5.56e-06	6.12e-06	4.6e-06	1.696e-05	3.913e-05	0.00035068	0.00281352	6.166e-05	1.572e-05	7.25e-05	0.00059497	1.493e-05	1.992e-05	7.844e-05	0.00042002	0.0003709	7.3e-05
G2-77	1	5.35e-06	6.74e-06	5.56e-06	5.9e-06	5.4e-06	4.375e-05	2.466e-05	8.35e-06	7.46e-06	4.98e-06	7.48e-06	6.24e-06	8.46e-06	7.88e-06	1.446e-05	7.416e-05	7.66e-05	1.656e-05	8.01e-06	1.215e-05	8.16e-06	6.35e-06	6.98e-06	5.13e-06	7.41e-06	6.45e-06	7.79e-06	2.042e-05	6.511e-05	2.509e-05	6.74e-06	1.187e-05	1.031e-05	1.258e-05	3.019e-05	6.049e-05	0.00034316	0.00276727	4.855e-05	7.82e-06	0.00010621	0.00050141	1.094e-05	1.414e-05	7.879e-05	0.0004914	0.00044081	5.948e-05
G2-79	1	3.89e-06	3.32e-06	3.8e-06	2.95e-06	4.56e-06	5.789e-05	3.55e-05	4.3e-06	4.48e-06	3.75e-06	3.33e-06	3.78e-06	5.95e-06	2.7e-06	7.5e-06	3.909e-05	4.573e-05	1.681e-05	1.064e-05	1.004e-05	3.88e-06	3.55e-06	3.67e-06	5.27e-06	3.42e-06	4.03e-06	4.42e-06	2.301e-05	8.508e-05	3.272e-05	3.15e-06	5.93e-06	1.196e-05	1.266e-05	2.149e-05	5.478e-05	0.00024116	0.00272372	6.061e-05	1.224e-05	8.747e-05	0.0007476	1.222e-05	1.432e-05	9.144e-05	0.00032961	0.00044691	9.119e-05
G2-m-bis	1	6.55e-06	7.61e-06	5.5e-06	5.97e-06	7.73e-06	2.888e-05	1.936e-05	8.99e-06	4.83e-06	6.16e-06	3.48e-06	6.7e-06	5.75e-06	5.54e-06	1.502e-05	0.00010693	0.00010535	2.585e-05	6.75e-06	1.377e-05	6.52e-06	5.79e-06	4.6e-06	4.83e-06	5.33e-06	6.65e-06	4.55e-06	1.684e-05	4.641e-05	1.894e-05	5.29e-06	9.65e-06	9.76e-06	1.67e-05	2.86e-05	7.412e-05	0.00088419	0.00238885	2.989e-05	5.68e-06	1.784e-05	0.00029373	1.44e-05	1.863e-05	9.408e-05	0.00059277	0.00052602	8.974e-05
G2-m-ter	1	5.06e-06	3.66e-06	8.04e-06	7.15e-06	4.78e-06	2.859e-05	1.789e-05	3.84e-06	7.58e-06	8.09e-06	4.29e-06	4.59e-06	4.85e-06	3.88e-06	1.366e-05	0.00012936	0.00012694	3.077e-05	8.87e-06	1.007e-05	4.61e-06	4.39e-06	3.68e-06	2.94e-06	5.53e-06	3.78e-06	6.92e-06	1.464e-05	4.47e-05	1.85e-05	8.94e-06	8.92e-06	8.56e-06	2.273e-05	2.423e-05	7.073e-05	0.00036725	0.00254916	3.849e-05	4.18e-06	3.424e-05	0.00028322	9.12e-06	1.912e-05	9.861e-05	0.00060353	0.00066599	0.00011392
[truncated: 698 more columns]
