# Supplementary material for: Metabolome disruption of pregnant rats and their offspring resulting from repeated exposure to a pesticide mixture representative of environmental contamination in Brittany
Source: PLoS One. 2018 Jun 20;13(6):e0198448. doi: 10.1371/journal.pone.0198448 (PMC6010212; doi:10.1371/journal.pone.0198448)
Supplement: S9 Table — (XLSX) [file pone.0198448.s009.xlsx]

## Sheet: aq_Brain_F1_females
Name	Group	8.995	8.985	8.975	8.965	8.955	8.945	8.935	8.925	8.915	8.905	8.895	8.885	8.875	8.865	8.855	8.845	8.835	8.825	8.815	8.805	8.795	8.785	8.775	8.765	8.755	8.745	8.735	8.725	8.715	8.705	8.695	8.685	8.675	8.665	8.655	8.645	8.635	8.625	8.615	8.605	8.595	8.585	8.575	8.565	8.555	8.545	8.535	8.525
G0-34	0	7.89e-06	6e-06	6.56e-06	1.111e-05	7.27e-06	9.572e-05	3.913e-05	4.93e-06	6.52e-06	7.65e-06	6.37e-06	1.038e-05	9.64e-06	8.01e-06	7.01e-06	2.137e-05	3.246e-05	1.094e-05	8.35e-06	9.56e-06	8.33e-06	7.46e-06	9.71e-06	1.016e-05	8.15e-06	7.43e-06	7.06e-06	4.149e-05	0.00011789	3.138e-05	7.01e-06	9.14e-06	7.44e-06	1.045e-05	1.424e-05	3.602e-05	0.00019221	0.00187665	4.417e-05	2.885e-05	0.00023851	0.00119621	1.861e-05	8.52e-06	5.842e-05	0.00037236	0.00027256	2.242e-05
G0-36	0	7.71e-06	6.44e-06	8.5e-06	6.77e-06	4.51e-06	7.594e-05	2.935e-05	6.68e-06	6.2e-06	6.18e-06	7.39e-06	5.94e-06	5.58e-06	7.53e-06	1.029e-05	2.032e-05	3.099e-05	7.44e-06	8.11e-06	8.57e-06	7.07e-06	5.66e-06	3.4e-06	4.96e-06	5.29e-06	5.92e-06	5.24e-06	4.097e-05	7.794e-05	2.054e-05	5.83e-06	1.039e-05	1.145e-05	1.415e-05	2.659e-05	7.617e-05	0.00046617	0.00161636	2.953e-05	3.894e-05	0.00039319	0.0008691	1.708e-05	2.339e-05	8.783e-05	0.00046953	0.0002506	2.23e-05
G0-38	0	3.68e-06	3.93e-06	3.1e-06	3.05e-06	4.8e-06	3.32e-05	2.862e-05	3.11e-06	3.95e-06	4.5e-06	3.74e-06	2.38e-06	4.23e-06	2.91e-06	1.385e-05	9.71e-05	9.574e-05	3.387e-05	1.02e-05	1.147e-05	4.03e-06	2.82e-06	2.91e-06	6.14e-06	3.09e-06	3.33e-06	6.29e-06	1.735e-05	6.214e-05	2.895e-05	3.52e-06	8.4e-06	1.091e-05	1.674e-05	2.551e-05	5.435e-05	0.00022176	0.00293034	7.817e-05	4.19e-06	3.673e-05	0.00040384	8.33e-06	1.912e-05	0.00010703	0.00033086	0.00060498	0.00016462
G0-40	0	1.027e-05	6.8e-06	8.76e-06	8.72e-06	1.132e-05	8.239e-05	4.064e-05	1.273e-05	6.08e-06	7.95e-06	1.197e-05	1.231e-05	1.129e-05	7.59e-06	7.69e-06	4.141e-05	4.301e-05	1.827e-05	8.5e-06	9.59e-06	7.3e-06	9.56e-06	8.97e-06	1.107e-05	7.77e-06	1.085e-05	9.92e-06	3.337e-05	0.00011022	3.654e-05	9.35e-06	9.12e-06	1.198e-05	1.527e-05	1.799e-05	4.016e-05	0.00018762	0.00170928	4.557e-05	3.672e-05	0.00022828	0.0015173	2.583e-05	1.016e-05	5.201e-05	0.00031488	0.00029266	2.987e-05
G0-42	0	8.51e-06	1.178e-05	6.79e-06	9.03e-06	8.94e-06	5.683e-05	2.875e-05	7.22e-06	6.5e-06	7.77e-06	8.83e-06	1.289e-05	8.68e-06	7.3e-06	1.65e-05	7.759e-05	8.953e-05	3.077e-05	1.123e-05	9.6e-06	5.57e-06	5.43e-06	7.75e-06	8.41e-06	4.76e-06	6.07e-06	7.29e-06	1.89e-05	8.014e-05	2.803e-05	8.44e-06	1.46e-05	1.048e-05	1.954e-05	3.693e-05	7.64e-05	0.00097357	0.0021331	2.104e-05	7.5e-06	6.38e-05	0.00048992	7.7e-06	2.438e-05	9.534e-05	0.00070348	0.00046052	5.033e-05
G0-44	0	7.05e-06	8.85e-06	8.72e-06	1.051e-05	6.73e-06	5.322e-05	3.114e-05	7.25e-06	7.37e-06	5.66e-06	1.011e-05	7.34e-06	9.67e-06	5.74e-06	1.347e-05	7.554e-05	8.262e-05	2.847e-05	1.635e-05	1.028e-05	8.11e-06	1.022e-05	6.61e-06	6.63e-06	8.21e-06	8.07e-06	6.81e-06	2.155e-05	6.596e-05	2.496e-05	8.46e-06	1.253e-05	9.72e-06	1.766e-05	3.053e-05	6.894e-05	0.00071511	0.00217369	2.82e-05	8.13e-06	7.311e-05	0.0006078	1.055e-05	2.041e-05	9.074e-05	0.00064595	0.0004732	6.94e-05
G0-46	0	6.86e-06	1.074e-05	1.092e-05	9.37e-06	6.34e-06	6.971e-05	3.205e-05	8.38e-06	1.405e-05	8.19e-06	6.47e-06	9.07e-06	9.19e-06	1.034e-05	1.333e-05	4.593e-05	4.861e-05	1.881e-05	1.572e-05	9.49e-06	6.94e-06	7.97e-06	8.08e-06	1.234e-05	8.03e-06	6.2e-06	9.52e-06	3.289e-05	9.468e-05	3.101e-05	1.12e-05	7.6e-06	7.35e-06	9.12e-06	2.528e-05	4.611e-05	0.00048083	0.0020052	3.38e-05	1.655e-05	0.00017112	0.00107231	1.948e-05	2.53e-05	8.199e-05	0.00059329	0.00034401	3.923e-05
G0-48	0	6.65e-06	5.03e-06	7.54e-06	9.27e-06	1.161e-05	8.26e-05	4.063e-05	1.194e-05	6.18e-06	7.33e-06	8.33e-06	7.42e-06	9.58e-06	9.75e-06	6.37e-06	2.425e-05	3.651e-05	1.056e-05	8.67e-06	8.71e-06	1.118e-05	8.46e-06	1.196e-05	6.89e-06	7.17e-06	1.06e-05	7.96e-06	4.04e-05	0.00011891	3.891e-05	8.91e-06	1.12e-05	1.091e-05	1.835e-05	2.101e-05	4.315e-05	0.00020895	0.00146086	4.555e-05	3.282e-05	0.00033856	0.00163107	2.563e-05	1.899e-05	5.914e-05	0.00040028	0.00028665	2.546e-05
G0-f-bis	0	7.45e-06	7.09e-06	6.49e-06	7.24e-06	5.45e-06	5.988e-05	3.743e-05	7.91e-06	5.5e-06	5.84e-06	8.53e-06	6.76e-06	7.52e-06	5.6e-06	1.826e-05	9.601e-05	9.609e-05	2.873e-05	8.22e-06	9.29e-06	9.92e-06	9.46e-06	8.53e-06	6.31e-06	4.18e-06	7.63e-06	4.48e-06	2.621e-05	8.89e-05	3.793e-05	8.07e-06	9.19e-06	1.184e-05	9.38e-06	1.841e-05	5.644e-05	0.00051997	0.00228461	4.047e-05	1.361e-05	0.00010277	0.0009739	1.648e-05	1.992e-05	8.596e-05	0.00057218	0.00033068	4.464e-05
G0-f-ter	0	6.57e-06	8.14e-06	8.43e-06	7.58e-06	1.025e-05	8.213e-05	3.873e-05	1.002e-05	7.48e-06	6.99e-06	1.057e-05	7.08e-06	8.44e-06	5.92e-06	7.89e-06	3.15e-05	4.58e-05	1.892e-05	1.255e-05	1.035e-05	7.33e-06	8.32e-06	6.61e-06	1.257e-05	7.11e-06	8.78e-06	6.23e-06	4.331e-05	0.00010995	3.641e-05	1.211e-05	7.25e-06	9.71e-06	1.434e-05	1.181e-05	3.148e-05	0.00013296	0.00153522	4.737e-05	3.152e-05	0.0002713	0.00162506	2.721e-05	2.062e-05	7.33e-05	0.0005359	0.00046708	2.854e-05
G2-66	2	4.16e-06	6.21e-06	8.6e-06	6.03e-06	9.58e-06	5.49e-05	2.593e-05	4.61e-06	6.41e-06	7.52e-06	7.94e-06	7.52e-06	4.99e-06	5.7e-06	1.47e-05	5.351e-05	5.971e-05	1.848e-05	6.08e-06	7.2e-06	4.99e-06	6.59e-06	5.96e-06	6.85e-06	6.55e-06	4.9e-06	5.2e-06	2.271e-05	6.748e-05	2.626e-05	5.95e-06	9.67e-06	1.113e-05	1.783e-05	2.116e-05	6.908e-05	0.00073487	0.00234003	3.253e-05	1.044e-05	9.126e-05	0.00066658	1.359e-05	1.69e-05	8.62e-05	0.00048595	0.00040555	5.837e-05
G2-68	2	7.5e-06	8.47e-06	9.18e-06	5.81e-06	4.69e-06	5.276e-05	2.666e-05	4.89e-06	4.7e-06	5.28e-06	5.27e-06	4.99e-06	5.36e-06	4.92e-06	1.142e-05	5.488e-05	5.946e-05	1.922e-05	9.65e-06	1.294e-05	4.4e-06	5.28e-06	4.69e-06	5.56e-06	4.47e-06	6.71e-06	6.1e-06	2.876e-05	7.23e-05	2.206e-05	7.81e-06	1.593e-05	1.609e-05	2.071e-05	3.629e-05	8.089e-05	0.00080222	0.00226962	5.544e-05	2.043e-05	0.00012421	0.0005979	1.798e-05	2.149e-05	0.00010661	0.00041483	0.00037426	6.266e-05
G2-70	2	6.23e-06	4.68e-06	6.42e-06	7.49e-06	6.66e-06	3.539e-05	1.96e-05	1.161e-05	8.53e-06	4.95e-06	5.99e-06	6.38e-06	5.93e-06	8.36e-06	2.446e-05	0.00011133	0.00011417	2.598e-05	1.335e-05	8.48e-06	7.83e-06	8.61e-06	5.86e-06	6.4e-06	7.63e-06	9.77e-06	5.29e-06	2.053e-05	5.06e-05	1.867e-05	8.23e-06	6.48e-06	1.268e-05	1.258e-05	2.873e-05	6.688e-05	0.00071399	0.00236857	3.281e-05	7.28e-06	5.254e-05	0.00033477	1.08e-05	1.881e-05	9.665e-05	0.00065962	0.00051196	7.125e-05
G2-72	2	7.37e-06	4.72e-06	8.18e-06	8.41e-06	6.88e-06	4.092e-05	2.358e-05	7.94e-06	7.37e-06	7.55e-06	6.64e-06	7.18e-06	6.62e-06	1.242e-05	1.769e-05	8.17e-05	8.48e-05	2.252e-05	1.11e-05	9.41e-06	8.89e-06	8.81e-06	5.34e-06	7.86e-06	6.64e-06	6.31e-06	6.58e-06	2.278e-05	6.18e-05	2.208e-05	8.13e-06	1.085e-05	7.04e-06	7.07e-06	2.207e-05	6.603e-05	0.00081802	0.0020788	2.147e-05	6.9e-06	3.366e-05	0.00036871	6.95e-06	1.986e-05	7.901e-05	0.00051285	0.00039009	6.305e-05
G2-74	2	4.46e-06	4.74e-06	5.99e-06	6.21e-06	4.54e-06	4.623e-05	2.803e-05	9e-06	6.82e-06	5.87e-06	7.02e-06	4.32e-06	5.85e-06	5.31e-06	9.18e-06	3.666e-05	4.419e-05	1.629e-05	7.88e-06	7.41e-06	5.01e-06	3.47e-06	3.28e-06	5.61e-06	4.73e-06	4.55e-06	6.46e-06	2.349e-05	7.035e-05	2.416e-05	5.4e-06	7.15e-06	1.069e-05	1.073e-05	2.413e-05	6.189e-05	0.00066318	0.00238689	3.473e-05	7.66e-06	5.568e-05	0.0007143	1.773e-05	1.379e-05	0.00010304	0.00037719	0.00039695	7.334e-05
G2-76	2	5.86e-06	7.58e-06	9.92e-06	1.026e-05	8.42e-06	6.378e-05	3.69e-05	8.87e-06	6.51e-06	8.12e-06	8.38e-06	9.71e-06	8.37e-06	8.62e-06	9.78e-06	5.933e-05	6.912e-05	1.825e-05	1.124e-05	1.514e-05	7.27e-06	7.59e-06	8.81e-06	9.56e-06	1.074e-05	4.28e-06	7.43e-06	3.257e-05	9.288e-05	3.286e-05	1e-05	1.056e-05	1.4e-05	1.395e-05	1.189e-05	4.943e-05	0.00040015	0.00227924	4e-05	1.23e-05	0.00018216	0.00094275	1.514e-05	8.22e-06	6.571e-05	0.00046428	0.00030298	4.204e-05
G2-78	2	6.66e-06	6.1e-06	5.59e-06	6.24e-06	6.49e-06	4.906e-05	2.719e-05	6.2e-06	6.73e-06	5.57e-06	7.94e-06	5.45e-06	6.69e-06	6e-06	1.209e-05	5.797e-05	6.022e-05	2.334e-05	1.339e-05	1.268e-05	4.43e-06	5.48e-06	7.34e-06	4.67e-06	5e-06	4.8e-06	7.25e-06	2.338e-05	7.264e-05	2.743e-05	5.78e-06	8.8e-06	6.88e-06	1.191e-05	1.868e-05	3.95e-05	0.00031771	0.00241968	4.805e-05	1.172e-05	0.00013058	0.00065192	1.425e-05	1.702e-05	7.051e-05	0.00041473	0.00039879	6.816e-05
G2-80	2	7.78e-06	8.92e-06	9.52e-06	7.68e-06	6.62e-06	4.328e-05	2.292e-05	7.26e-06	9.15e-06	5.8e-06	6.97e-06	6.41e-06	9.63e-06	6.28e-06	1.894e-05	8.7e-05	9.078e-05	2.435e-05	9.88e-06	9.73e-06	1.099e-05	4.04e-06	7.32e-06	5.21e-06	7.19e-06	7.1e-06	4.69e-06	2.147e-05	7.056e-05	3.137e-05	6.6e-06	1.239e-05	7.61e-06	2.062e-05	2.691e-05	5.867e-05	0.00034521	0.00244852	4.084e-05	1.467e-05	0.00013644	0.00067023	1.174e-05	1.754e-05	7.014e-05	0.00052922	0.00039256	6.022e-05
G2-f-bis	2	8.07e-06	6.11e-06	6.22e-06	6.2e-06	6.43e-06	3.302e-05	2.088e-05	6.22e-06	8.81e-06	1.088e-05	1.144e-05	1.121e-05	1.092e-05	5.22e-06	1.541e-05	0.00010815	0.00011032	2.55e-05	1.119e-05	9.83e-06	5.71e-06	5.17e-06	8.98e-06	5.36e-06	8.3e-06	7.2e-06	6.15e-06	2.134e-05	4.828e-05	2.07e-05	8.64e-06	8.64e-06	6.59e-06	1.294e-05	2.767e-05	6.101e-05	0.00070571	0.00233522	3.336e-05	9.88e-06	4.871e-05	0.00036304	9.33e-06	2.118e-05	8.771e-05	0.00069559	0.00049497	6.838e-05
G2-f-ter	2	6.77e-06	1.203e-05	4.33e-06	6.2e-06	6.83e-06	4.665e-05	2.645e-05	9.33e-06	1.099e-05	8.69e-06	8.63e-06	1.261e-05	8.39e-06	3.66e-06	1.242e-05	5.194e-05	5.874e-05	1.912e-05	1.033e-05	1.16e-05	5.28e-06	8e-06	7.77e-06	6.34e-06	7.25e-06	5.59e-06	7.17e-06	2.707e-05	7.302e-05	2.44e-05	7.85e-06	7.51e-06	5.02e-06	8.45e-06	2.362e-05	5.975e-05	0.00039761	0.00268581	3.971e-05	7.77e-06	7.704e-05	0.00049218	1.249e-05	1.593e-05	7.248e-05	0.0004198	0.00033685	4.981e-05
[truncated: 698 more columns]
